# Supplementary material for: Parental segregation study reveals rare benign and likely benign variants in a Brazilian cohort of rare diseases
Source: Sci Rep. 2022 May 11;12:7764. doi: 10.1038/s41598-022-11932-z (PMC9095660; doi:10.1038/s41598-022-11932-z)
Supplement: Supplementary file 1 — Supplementary Information. [file 41598_2022_11932_MOESM1_ESM.xlsx]

## Sheet: Table legend
Parental segregation study reveals rare benign and likely benign variants in a Brazilian cohort of rare diseases
Authors: Caio Robledo D’Angioli Costa Quaio; Jose Ricardo Magliocco Ceroni; Murilo Castro Cervato; Helena Strelow Thurow; Caroline Monaco Moreira; Ana Carolina Gomes Trindade; Cintia Reys Furuzawa; Rafaela Rogerio Floriano de Souza; Sandro Felix Perazzio; Aurelio Pimenta Dutra; Christine Hsiaoyun Chung; Chong Ae Kim.
Supplementary Table
Supplementary Table - Data: Sequence variants. The table discloses complete details, nomenclature and classification information of all variants analysed in our work

## Sheet: Supplementary Table - Data
Case ID	Reported Gender	Number of cases per variant	Gene	Inheritance	Age of onset	Transcript	cDNA	proteína	Zygosity	Chromosome [GRCh37.75/hg19]	ACMG classification	ACMG criteria	Clinvar ID (20210501)	Clinvar classification (20210501)	AF-gnomad211_exome (in percentage)	DbSNP150	REVEL	SIFT_pred	Polyphen2_HDIV_pred	Polyphen2_HVAR_pred	MutationTaster_pred	Comments	Case with an alternate molecular basis for disease (BP5)	Sanger confirmation of proband	Parental segregation study	Inheritance	Inherited from mother	Inherited from father	Sanger confirmation
91	F	1	SLC25A24	AD	N/A	ENST00000565488.1	c.1A>G	p.Met1?	Heterozygous	chr1:108742760	VUS	PM2_sup, BS4_sup	.	.	.	.	0.479	D	B	B	D		No	Yes	Yes	Inherited from father		X	Confirmed: inherited from father
142	F	1	KCND3	AD	Pediatric	ENST00000315987.2	c.1910G>A	p.Gly637Asp	Heterozygous	chr1:112318757	Likely Benign	PM2_sup, PP2, BS4, BP4	.	.	3.98e-06	.	0.316	D	B	B	D		No	Yes	Yes	Inherited from mother	X		Confirmed: inherited from mother
491	F	1	KCND3	AD	Pediatric	NM_004980.4	c.71A>G	p.Asn24Ser	Heterozygous	chr1:112525278	Likely Benign	PM2_sup, PP2, BS4, BP4	.	.	.	.	0.355	T	B	B	D		No	Yes	Yes	Inherited from mother	X		Confirmed: inherited from mother
196	M	1	DVL1	AD	N/A	ENST00000378891.5	c.1972G>A	p.Ala658Thr	Heterozygous	chr1:1271563	Likely Benign	PM2_sup, BS4_sup, BP4, BP5	.	.	.	.	0.328	D	D	D	D		Yes	Yes	Yes	Inherited from father		X	Confirmed: inherited from father
19	M	1	DVL1	AD	N/A	ENST00000378891.5	c.445C>T	p.Arg149*	Heterozygous	chr1:1277454	VUS	BS4_sup	.	.	0.001467	rs774543163	.	.	.	.	A		No	Yes	Yes	Inherited from mother	X		Confirmed: inherited from mother
107	M	1	ATAD3A	AD/AR	N/A	ENST00000378755.5	c.715G>A	p.Ala239Thr	Heterozygous	chr1:1455577	Benign	PP2, BS1, BS2, BS4_sup, BP4	794417	Uncertain_significance	0.1019	rs2986576	0.274	D	B	B	D		No	Yes	Yes	Inherited from mother	X		Confirmed: inherited from mother
88	F	1	TMEM240	AD	N/A	ENST00000378733.4	c.407G>A	p.Ser136Asn	Heterozygous	chr1:1470854	Likely Benign	PP2, BS4_sup, BP4	.	.	0.00276	rs975998629	0.05	T	B	B	N		No	Yes	Yes	Inherited from father		X	Confirmed: inherited from father
196	M	1	POGZ	AD	N/A	ENST00000271715.2	c.2864C>G	p.Pro955Arg	Heterozygous	chr1:151378647	Likely Benign	BS2, BS4_sup, BP4, BP5	.	.	0.005169	rs776817247	0.115	D	P	P	D		Yes	Yes	Yes	Inherited from father		X	Confirmed: inherited from father
317	M	1	POGZ	AD	N/A	NM_015100.3	c.2572C>T	p.His858Tyr	Heterozygous	chr1:151378939	Likely Benign	PM2_sup, BS4_sup, BP4	.	.	.	rs978033894	0.1	T	B	B	N		No	Yes	Yes	Inherited from father		X	Confirmed: inherited from father
173	F	1	POGZ	AD	N/A	ENST00000271715.2	c.1812G>C	p.Glu604Asp	Heterozygous	chr1:151384215	Likely Benign	BS4_sup, BP4	.	.	0.0003979	rs764559879	0.041	T	B	B	D		No	Yes	Yes	Inherited from mother	X		Confirmed: inherited from mother
38	M	1	GATAD2B	AD	N/A	ENST00000368655.4	c.25C>T	p.Leu9Phe	Heterozygous	chr1:153800799	Likely Benign	PM6, BP4, BP5	.	.	0.0004013	rs1370837059	0.135	T	D	D	D		Yes	Yes	Yes	De novo			Confirmed by Sanger sequencing (repited twice): de novo (paternity and maternity not confirmed)
197	M	1	ASH1L	AD	N/A	ENST00000392403.3	c.4871G>A	p.Arg1624Gln	Heterozygous	chr1:155447790	Likely Benign	BS4_sup, BP4	.	.	0.001194	rs931459501	0.373	D	D	D	D		No	Yes	Yes	Inherited from mother	X		Confirmed: inherited from mother
133	M	1	ASH1L	AD	N/A	ENST00000392403.3	c.4589A>T	p.His1530Leu	Heterozygous	chr1:155448072	Likely Benign	BS2, BS4_sup, BP4, BP5	.	.	0.002785	rs780654679	0.584	D	D	D	D		Yes	Yes	Yes	Inherited from mother	X		Confirmed: inherited from mother
172	F	1	ASH1L	AD	N/A	ENST00000392403.3	c.2002T>A	p.Ser668Thr	Heterozygous	chr1:155450659	Likely Benign	BS4_sup, BP4, BP5	.	.	0.0004008	rs1024108484	0.378	D	D	D	D		Yes	Yes	Yes	Inherited from mother	X		Confirmed: inherited from mother
379	M	1	ASH1L	AD	N/A	NM_018489.2	c.1709G>A	p.Ser570Asn	Heterozygous	chr1:155450952	Likely Benign	PM2_sup, BS4_sup, BP4	.	.	.	.	0.271	T	B	B	N		No	Yes	Yes	Inherited from mother	X		Confirmed: inherited from mother
223	M	1	ATP1A2	AD	Pediatric	ENST00000361216.3	c.205G>A	p.Val69Ile	Heterozygous	chr1:160093030	Benign	PP2, BS2, BS4, BP4	364589	Uncertain_significance	0.005971	rs558323868	0.173	T	B	B	N		No	Yes	Yes	Inherited from father		X	Confirmed: inherited from father
35	M	1	ATP1A2	AD	Pediatric	ENST00000361216.3	c.1410C>G	p.Asp470Glu	Heterozygous	chr1:160099139	Likely Benign	PM2_sup, PP2, BS4, BP4, BP5	273984	Uncertain_significance	.	rs533400580	0.251	T	B	B	D		Yes	Yes	Yes	Inherited from mother	X		Confirmed: inherited from mother
150	F	1	CASQ1	AD	N/A	ENST00000368078.3	c.448G>T	p.Val150Leu	Heterozygous	chr1:160163620	Likely Benign	BS4_sup, BP5	.	.	0.000399	rs775466623	0.658	D	B	B	D		Yes	Yes	Yes	Inherited from mother	X		Confirmed: inherited from mother
69	M	1	EPHA2	AD	N/A	ENST00000358432.5	c.1048C>A	p.Pro350Thr	Heterozygous	chr1:16464612	Likely Benign	BS2, BS4_sup, BP4	277020	Benign	0.3144	rs11543934	0.254	D	B	B	D		No	Yes	Yes	Inherited from mother	X		Confirmed: inherited from mother
294	F	1	LHX4	AD	Pediatric	NM_033343.3	c.1161T>G	p.His387Gln	Heterozygous	chr1:180243702	Benign	BS2, BS4, BP5	.	.	0.007877	rs142044989	0.683	D	D	D	D		Yes	Yes	Yes	Inherited from father		X	Confirmed: inherited from father
318	M	1	CACNA1E	AD	Pediatric	NM_000721.3	c.4411G>A	p.Val1471Met	Heterozygous	chr1:181727164	Likely Benign	PM1, BS4, BP5	.	.	0.0004013	rs915291484	0.586	T	D	D	D		Yes	Yes	Yes	Inherited from father		X	Confirmed: inherited from father
380	M	1	KCNT2	AD	N/A	NM_198503.2	c.88G>C	p.Asp30His	Heterozygous	chr1:196577352	Likely Benign	PM2_sup, BS4_sup, BP4, BP5	.	.	.	.	0.124	T	D	P	D		Yes	Yes	Yes	Inherited from father		X	Confirmed: inherited from father
17	M	1	CACNA1S	AD	Pediatric	ENST00000362061.3	c.1592G>A	p.Arg531His	Heterozygous	chr1:201047034	Benign	PM1, PP3, BS2, BS4	627262	Conflicting_interpretations_of_pathogenicity	0.008769	rs748711395	0.972	D	D	D	D		No	Yes	Yes	Inherited from mother	X		Confirmed: inherited from mother
80	F	1	DSTYK	AD	Pediatric	ENST00000367162.3	c.86G>A	p.Arg29Gln	Heterozygous	chr1:205180578	Benign	BS1, BS2, BS4, BP4	75261	Benign/Likely_benign	0.101	rs200780796	0.384	T	D	D	D		No	Yes	Yes	Inherited from father		X	Confirmed: inherited from father
128	M	1	KCNH1	AD/AR	N/A	ENST00000271751.4	c.2600A>G	p.Lys867Arg	Heterozygous	chr1:210856993	VUS	PM2, PP2, BS4_sup	.	.	.	.	0.511	D	B	B	D		No	Yes	Yes	Inherited from mother	X		Confirmed: inherited from mother
272	F	1	HNRNPU	AD	N/A	ENST00000283179.9	c.546G>T	p.Glu182Asp	Heterozygous	chr1:245027064	Likely Benign	PM2_sup, BS4_sup, BP4, BP5	.	.	.	.	0.11	D	P	B	N		Yes	Yes	Yes	Inherited from mother	X		Confirmed: inherited from mother
246	M	1	PRDM16	AD	Pediatric	ENST00000270722.5	c.478G>A	p.Ala160Thr	Heterozygous	chr1:3301755	Likely Benign	BS4, BP4	.	.	0.0004013	rs758553737	0.156	T	P	B	N		No	Yes	Yes	Inherited from father		X	Confirmed: inherited from father
254	M	1	MPL	AD/AR	Pediatric	ENST00000372470.3	c.118T>A	p.Cys40Ser	Heterozygous	chr1:43803808	VUS	PM2_sup, PP2, PP3, BS4	.	.	.	.	0.917	D	D	D	D		No	Yes	Yes	Inherited from father		X	Confirmed: inherited from father
124	F	1	CAMTA1	AD	N/A	ENST00000303635.7	c.1085T>A	p.Ile362Asn	Heterozygous	chr1:7723692	Likely Benign	BS4_sup, BP4, BP5	.	.	0.001193	rs771865968	0.205	D	D	P	D		Yes	Yes	Yes	Inherited from father		X	Confirmed: inherited from father
85	F	1	CAMTA1	AD	N/A	ENST00000303635.7	c.1193C>T	p.Thr398Met	Heterozygous	chr1:7723800	Likely Benign	BS2, BS4_sup, BP4	.	.	0.001991	rs765946618	0.122	D	D	P	N		No	Yes	Yes	Inherited from mother	X		Confirmed: inherited from mother
105	F	1	RPL5	AD	Pediatric	ENST00000370321.3	c.178A>G	p.Ile60Val	Heterozygous	chr1:93299206	Benign	BS2, BS4, BP4	.	.	0.002388	rs763905952	0.304	T	B	B	D		No	Yes	Yes	Inherited from father		X	Confirmed: inherited from father
101	M	1	SHOC2	AD	Pediatric	ENST00000369452.4	c.89C>G	p.Ala30Gly	Heterozygous	chr10:112724205	VUS	PM2_sup, BS4	.	.	.	rs1029427711	0.494	T	D	D	D		No	Yes	Yes	Inherited from mother	X		Confirmed: inherited from mother
406	M	1	EBF3	AD	N/A	NM_001005463.2	c.917C>A	p.Thr306Asn	Heterozygous	chr10:131665500	VUS	PM2_sup, PP2, PP3, BS4_sup	.	.	.	.	0.704	D	P	P	D		No	Yes	Yes	Inherited from father		X	Confirmed: inherited from father
402	F	1	DNA2	AD/AR	N/A	NM_001080449.2	c.800C>T	p.Ser267Phe	Heterozygous	chr10:70209924	VUS	PM1, PP3, BS4_sup	.	.	0.0004188	rs887372685	0.888	D	D	D	D		No	Yes	Yes	Inherited from mother	X		Confirmed: inherited from mother
121	M	1	KCNMA1	AD/AR	N/A	ENST00000404857.1	c.2947C>T	p.Pro983Ser	Heterozygous	chr10:78674712	Likely Benign	PM2_sup, BS4_sup, BP5	.	.	.	.	0.669	D	D	D	D	In cis with KCNMA1(ENST00000404857.1):c.2224G>T:p.(Asp742Tyr)	Yes	Yes	Yes	Inherited from mother	X		Confirmed: inherited from mother
121	M	1	KCNMA1	AD/AR	N/A	ENST00000404857.1	c.2224G>T	p.Asp742Tyr	Heterozygous	chr10:78713645	Likely Benign	BS2, BS4_sup, BP5	612886	Conflicting_interpretations_of_pathogenicity	0.02944	rs142210216	0.584	D	P	P	D	In cis with KCNMA1(ENST00000404857.1):c.2947C>T:p.(Pro983Ser)	Yes	Yes	Yes	Inherited from mother	X		Confirmed: inherited from mother
80	F	1	KCNMA1	AD/AR	N/A	ENST00000480683.1	c.464C>A	p.Ala155Glu	Heterozygous	chr10:79396188	Likely Benign	BS4_sup, BP4	.	.	0.001486	rs775202738	.	.	B	B	N		No	Yes	Yes	Inherited from father		X	Confirmed: inherited from father
72	F	1	KCNMA1	AD/AR	N/A	ENST00000404857.1	c.179C>T	p.Ser60Leu	Heterozygous	chr10:79397222	Likely Benign	PM2_sup, BS4_sup, BP4	.	.	.	rs768769748	0.048	T	B	B	N		No	Yes	Yes	Inherited from mother	X		Confirmed: inherited from mother
225	M	1	ZFYVE27	AD	N/A	ENST00000356257.4	c.1013G>A	p.Arg338Gln	Heterozygous	chr10:99512895	Likely Benign	BS4_sup, BP4, BP5	564963	Uncertain_significance	0.000412	rs370222554	0.097	D	P	B	D		Yes	Yes	Yes	Inherited from father		X	Confirmed: inherited from father
27	F	1	KMT2A	AD	N/A	ENST00000534358.1	c.10592C>T	p.Pro3531Leu	Heterozygous	chr11:118377199	Likely Benign	PM2_sup, BS4_sup, BP4, BP5	.	.	.	.	0.179	T	B	B	N		Yes	Yes	Yes	Inherited from mother	X		Confirmed: inherited from mother
43	M	1	KMT2A	AD	N/A	ENST00000534358.1	c.10783G>A	p.Asp3595Asn	Heterozygous	chr11:118378272	Likely Benign	BS2, BS4_sup, BP4	.	.	0.001988	rs782557321	0.29	T	B	B	D		No	Yes	Yes	Inherited from mother	X		Confirmed: inherited from mother
196	M	1	SLC6A5	AD/AR	Pediatric	ENST00000525748.1	c.1290T>A	p.Tyr430*	Heterozygous	chr11:20648283	Likely Benign	PM2_sup, BS4_sup, BP5	.	.	.	.	.	.	.	.	A		Yes	Yes	Yes	Inherited from mother	X		Confirmed: inherited from mother
292	F	1	IGF2	AD	Pediatric	NM_000612.4	c.1A>G	p.Met1?	Heterozygous	chr11:2156753	Likely Benign	PM2_sup, BS4, BP5	.	.	.	rs941721408	0.27	D	D	D	N		Yes	Yes	Yes	Inherited from mother	X		Confirmed: inherited from mother
71	M	1	STIM1	AD/AR	Pediatric	ENST00000300737.4	c.550C>T	p.Arg184Trp	Heterozygous	chr11:4080563	Likely Benign	PM1, BS4, BP4	926228	Uncertain_significance	0.0003978	rs368391164	0.26	D	B	B	D		No	Yes	Yes	Inherited from mother	X		Confirmed: inherited from mother
206	F	1	PACS1	AD	N/A	ENST00000320580.4	c.752A>C	p.Tyr251Ser	Heterozygous	chr11:65983681	Likely Benign	PP2, BS4_sup, BP4, BP5	.	.	0.0007967	rs146900599	0.162	T	B	B	D		Yes	Yes	Yes	Inherited from father		X	Confirmed: inherited from father
396	M	1	KMT5B	AD	N/A	NM_017635.3	c.1019C>T	p.Ala340Val	Heterozygous	chr11:67934604	Likely Benign	PP2, BS2, BS4_sup, BP4	.	.	0.003201	rs146217678	0.11	T	B	B	D		No	Yes	Yes	Inherited from father		X	Confirmed: inherited from father
191	M	1	DEAF1	AD/AR	N/A	ENST00000382409.3	c.884G>C	p.Arg295Thr	Heterozygous	chr11:681076	VUS	PM2_sup, PP2, BS4_sup	.	.	.	.	0.612	D	D	D	D		No	Yes	Yes	Inherited from mother	X		Confirmed: inherited from mother
70	F	1	DEAF1	AD/AR	N/A	ENST00000382409.3	c.380A>G	p.His127Arg	Heterozygous	chr11:691508	Likely Benign	PM2_sup, PP2, BS4_sup, BP4	.	.	.	rs757482202	0.269	D	P	P	D		No	Yes	Yes	Inherited from father		X	Confirmed: inherited from father
472, 473	M/M	2	SHANK2	AD	N/A	ENST00000423696.2	c.2063G>A	p.Arg688Gln	Heterozygous	chr11:70333198	Likely Benign	PM2_sup, BS4_sup, BP4	.	.	.	.	0.12	T	D	D	D	Cases 472 and 473 are twin brothers	No/No	Yes/Yes	Yes/Yes	Inherited from mother/Inherited from mother	X		Confirmed: inherited from mother
381	F	1	SHANK2	AD	N/A	NM_012309.3	c.1613C>T	p.Ala538Val	Heterozygous	chr11:70644566	Likely Benign	BS2, BS4_sup, BP4, BP5	431497	Uncertain_significance	0.09033	rs149996975	0.16	.	P	P	D		Yes	Yes	Yes	Inherited from mother	X		Confirmed: inherited from mother
463	M	1	TRPV4	AD	N/A	NM_021625.4	c.1344G>T	p.Glu448Asp	Heterozygous	chr12:110232281	VUS	PP2, BS4_sup	.	.	3.98e-06	.	0.604	T	D	D	D		No	Yes	Yes	Inherited from father		X	Confirmed: inherited from father
66	F	1	TRPV4	AD	N/A	ENST00000418703.2	c.869C>T	p.Ser290Leu	Heterozygous	chr12:110236702	VUS	PP2, PP3, BS4_sup	.	.	0.001211	rs368937671	0.729	D	D	D	D		No	Yes	Yes	Inherited from mother	X		Confirmed: inherited from mother
285	M	1	TRPV4	AD	N/A	ENST00000418703.2	c.452G>A	p.Arg151Gln	Heterozygous	chr12:110246208	VUS	PP2, PP3, BS4_sup	.	.	0.001593	rs771228051	0.738	D	D	D	D		No	Yes	Yes	Inherited from father		X	Confirmed: inherited from father
270	M	1	CUX2	AD	N/A	ENST00000261726.6	c.3773C>T	p.Pro1258Leu	Heterozygous	chr12:111785441	Likely Benign	BS2, BS4_sup, BP4	.	.	0.002007	rs202163528	0.038	T	B	B	N		No	Yes	Yes	Inherited from father		X	Confirmed: inherited from father
334	M	1	MED13L	AD/AR	N/A	NM_015335.4	c.4939C>A	p.Gln1647Lys	Heterozygous	chr12:116420938	Likely Benign	PM2_sup, BS4_sup, BP4, BP5	.	.	.	.	0.181	T	B	B	D		Yes	Yes	Yes	Inherited from mother	X		Confirmed: inherited from mother
132	M	1	GRIN2B	AD	N/A	ENST00000609686.1	c.3895C>T	p.Arg1299Cys	Heterozygous	chr12:13716277	Likely Benign	PP2, BS4_sup, BP4	.	.	0.001193	rs45540034	0.163	.	D	P	D		No	Yes	Yes	Inherited from mother	X		Confirmed: inherited from mother
78, 262	F/F	2	KRAS	AD	Pediatric	ENST00000256078.4	c.269T>A	p.Phe90Tyr	Heterozygous	chr12:25380189	Likely Benign	PM2_sup, PP2, BS4, BP5	.	.	.	.	0.687	D	P	P	D		Yes/No	Yes/Yes	Yes/Yes	Inherited from father/Inherited from mother		X	Confirmed: inherited from father
110	F	1	KIF21A	AD	N/A	ENST00000361418.5	c.3463A>G	p.Arg1155Gly	Heterozygous	chr12:39716678	Likely Benign	PM2_sup, BS4_sup, BP5	.	.	.	.	0.543	D	P	B	D		Yes	Yes	Yes	Inherited from father		X	Confirmed: inherited from father
19	M	1	KMT2D	AD	Pediatric	ENST00000301067.7	c.13951C>T	p.His4651Tyr	Heterozygous	chr12:49424111	Benign	BS2, BS4, BP4	.	.	0.004361	rs767232021	0.365	D	B	B	N		No	Yes	Yes	Inherited from mother	X		Confirmed: inherited from mother
80	F	1	KMT2D	AD	Pediatric	ENST00000301067.7	c.13190G>T	p.Gly4397Val	Heterozygous	chr12:49425298	VUS	PM2_sup, BS4	.	.	.	.	0.427	D	D	D	D		No	Yes	Yes	Inherited from mother	X		Confirmed: inherited from mother
12	F	1	KMT2D	AD	Pediatric	ENST00000301067.7	c.11128G>A	p.Gly3710Arg	Heterozygous	chr12:49427360	Benign	BS2, BS4, BP4	.	.	0.00322	rs757243984	0.395	D	P	P	N		No	Yes	Yes	Inherited from father		X	Confirmed: inherited from father
22	F	1	KMT2D	AD	Pediatric	ENST00000301067.7	c.10471C>G	p.Arg3491Gly	Heterozygous	chr12:49428229	Likely Benign	BS4, BP5	.	.	0.0008044	rs902898516	0.432	D	P	P	D		Yes	Yes	Yes	Inherited from mother	X		Confirmed: inherited from mother
385	M	1	KMT2D	AD	Pediatric	NM_003482.3	c.7498G>A	p.Ala2500Thr	Heterozygous	chr12:49434055	Benign	BS2, BS4, BP4	.	.	0.003308	rs746638965	0.264	T	B	B	N		No	Yes	Yes	Inherited from mother	X		Confirmed: inherited from mother
381	F	1	KMT2D	AD	Pediatric	NM_003482.3	c.3699G>T	p.Glu1233Asp	Heterozygous	chr12:49443672	Benign	BS2, BS4, BP4, BP5	.	.	0.002813	rs759510649	0.302	D	D	D	N		Yes	Yes	Yes	Inherited from father		X	Confirmed: inherited from father
72	F	1	KMT2D	AD	Pediatric	ENST00000301067.7	c.3455C>T	p.Pro1152Leu	Heterozygous	chr12:49443916	Benign	BS2, BS4	.	.	0.002419	rs765863571	0.47	D	D	P	D		No	Yes	Yes	Inherited from father		X	Confirmed: inherited from father
71	M	1	KMT2D	AD	Pediatric	ENST00000301067.7	c.3028G>A	p.Gly1010Arg	Heterozygous	chr12:49444343	Benign	BS2, BS4, BP4	.	.	0.005318	rs367724004	0.228	D	P	B	N		No	Yes	Yes	Inherited from father		X	Confirmed: inherited from father
158	M	1	KMT2D	AD	Pediatric	ENST00000301067.7	c.1909C>A	p.Pro637Thr	Heterozygous	chr12:49445557	Likely Benign	BS4, BP4	.	.	0.001208	rs529702193	0.372	D	P	B	N		No	Yes	Yes	Inherited from mother	X		Confirmed: inherited from mother
24	M	1	SCN8A	AD	Pediatric	ENST00000354534.6	c.1475G>A	p.Arg492His	Heterozygous	chr12:52100339	Benign	PP2, PP3, BS2, BS4	641205	Likely_benign	0.002103	rs750170064	0.764	D	D	D	D		No	Yes	Yes	Inherited from father		X	Confirmed: inherited from father
283	F	1	SCN8A	AD	Pediatric	ENST00000354534.6	c.1862G>C	p.Ser621Thr	Heterozygous	chr12:52115556	VUS	PM2_sup, PP2, BS4	.	.	.	rs904935804	0.49	D	B	B	D		No	Yes	Yes	Inherited from mother	X		Confirmed: inherited from mother
278	M	1	SCN8A	AD	Pediatric	ENST00000354534.6	c.2174A>G	p.Lys725Arg	Heterozygous	chr12:52145181	VUS	PP2, BS4	.	.	0.0004016	rs1382581428	0.608	T	B	B	D		No	Yes	Yes	Inherited from mother	X		Confirmed: inherited from mother
44	M	1	SCN8A	AD	Pediatric	ENST00000354534.6	c.5938T>A	p.Cys1980Ser	Heterozygous	chr12:52201208	Likely Benign	PM2_sup, PP2, BS4, BP5	.	.	.	.	0.535	D	B	B	D		Yes	Yes	Yes	Inherited from father		X	Confirmed: inherited from father
62	F	1	SCNN1A	AD/AR/Digenic	Pediatric	ENST00000360168.3	c.744_745delGCinsTT	p.Gln248_Arg249delinsHisCys	Heterozygous	chr12:6472726	VUS	PM2_sup, PP3, BS4	.	.	.	.	.	.	.	.	.		No	Yes	Yes	Inherited from father		X	Confirmed: inherited from father
338	M	1	TNFRSF1A	AD	Pediatric	NM_001065.3	c.878T>C	p.Phe293Ser	Heterozygous	chr12:6439123	Likely Benign	PM2_sup, PP2, BS4, BP4	.	.	.	.	0.174	T	B	B	N		No	Yes	Yes	Inherited from mother	X		Confirmed: inherited from mother
89	M	1	TBK1	AD	Pediatric	ENST00000331710.5	c.1612C>T	p.His538Tyr	Heterozygous	chr12:64889353	Likely Benign	PM2_sup, PP2, BS4, BP4	.	.	.	rs775280350	0.068	T	B	B	D		No	Yes	Yes	Inherited from father		X	Confirmed: inherited from father
149	M	1	CHD4	AD	Pediatric	ENST00000357008.2	c.20C>A	p.Ser7Tyr	Heterozygous	chr12:6715520	Likely Benign	PM2_sup, PP2, BS4, BP4	.	.	.	.	0.372	D	P	P	N		No	Yes	Yes	Inherited from father		X	Confirmed: inherited from father
132	M	1	COL4A1	AD	Adult	ENST00000375820.4	c.4483C>T	p.Arg1495Cys	Heterozygous	chr13:110813696	VUS	PM1, PP3, BS4_sup	.	.	0.001608	rs539786257	0.851	D	D	D	D		No	Yes	Yes	Inherited from father		X	Confirmed: inherited from father
116, 276	F/F	2	COL4A2	AD	Adult	ENST00000360467.5	c.157T>A	p.Cys53Ser	Heterozygous	chr13:111009876	Likely Benign	PM2_sup, BS4_sup, BP5	.	.	.	.	0.691	D	D	D	D		No/Yes	Yes/Yes	Yes/Yes	Inherited from mother/Inherited from mother	X		Confirmed: inherited from mother
28	F	1	CHAMP1	AD	N/A	ENST00000361283.1	c.520_522delCCT	p.Pro174del	Heterozygous	chr13:115089834	Benign	PM4, BS1, BS2, BS4_sup, BP5	.	.	0.1424	rs535593712	.	.	.	.	.		Yes	Yes	Yes	Inherited from father		X	Confirmed: inherited from father
29	M	1	DYNC1H1	AD	N/A	ENST00000360184.4	c.1127G>C	p.Arg376Thr	Heterozygous	chr14:102449521	VUS	PM1, PM2_sup, PP3, BS4_sup	.	.	.	.	0.852	D	D	D	D		No	Yes	Yes	Inherited from mother	X		Confirmed: inherited from mother
210	F	1	DYNC1H1	AD	N/A	ENST00000360184.4	c.4395+2C>A		Heterozygous	chr14:102467693	Likely Benign	PM2_sup, BS4_sup, BP4	.	.	.	.	.	.	.	.	D		No	Yes	Yes	Inherited from father		X	Confirmed: inherited from father
268	F	1	DYNC1H1	AD	N/A	ENST00000360184.4	c.6029C>T	p.Pro2010Leu	Heterozygous	chr14:102476231	Likely Benign	PM1, BS4_sup, BP4	.	.	0.001591	rs747348966	0.291	T	P	B	D		No	Yes	Yes	Inherited from mother	X		Confirmed: inherited from mother
209	F	1	DYNC1H1	AD	N/A	ENST00000360184.4	c.11806G>A	p.Val3936Met	Heterozygous	chr14:102506688	Likely Benign	BS2, BS4_sup, BP4	614388	Uncertain_significance	0.003579	rs780676515	0.07	T	B	B	D		No	Yes	Yes	Inherited from father		X	Confirmed: inherited from father
373	F	1	PACS2	AD	N/A	NM_001100913.2	c.827C>T	p.Ala276Val	Heterozygous	chr14:105843130	Likely Benign	BS4_sup, BP4	.	.	0.0008035	rs377732984	0.056	T	P	B	N		No	Yes	Yes	Inherited from father		X	Confirmed: inherited from father
71	M	1	CHD8	AD	N/A	ENST00000399982.2	c.6532T>G	p.Ser2178Ala	Heterozygous	chr14:21860905	Likely Benign	PM2_sup, BS4_sup, BP4	.	.	.	.	0.189	D	B	B	D		No	Yes	Yes	Inherited from mother	X		Confirmed: inherited from mother
132	M	1	SYNE2	AD	Pediatric	ENST00000358025.3	c.993C>G	p.Ser331Arg	Heterozygous	chr14:64434429	Likely Benign	BS4, BP4	.	.	0.001604	rs531679716	0.044	T	B	B	D		No	Yes	Yes	Inherited from mother	X		Confirmed: inherited from mother
223	M	1	SYNE2	AD	Pediatric	ENST00000358025.3	c.14701G>A	p.Glu4901Lys	Heterozygous	chr14:64604559	Benign	BS2, BS4, BP4	.	.	0.005571	rs766116136	0.279	D	D	P	D		No	Yes	Yes	Inherited from mother	X		Confirmed: inherited from mother
21	F	1	TGFB3	AD	Pediatric	ENST00000238682.3	c.1175T>C	p.Val392Ala	Heterozygous	chr14:76425594	Benign	PM1, BS2, BS4	1048688	Uncertain_significance	0.002784	rs759168311	0.656	D	P	P	D		No	Yes	Yes	Inherited from father		X	Confirmed: inherited from father
225	M	1	IRF2BPL	AD	N/A	ENST00000238647.3	c.967G>A	p.Val323Met	Heterozygous	chr14:77493169	Likely Benign	BS2, BS4_sup, BP4, BP5	.	.	0.01628	rs201058636	0.088	D	P	B	N		Yes	Yes	Yes	Inherited from father		X	Confirmed: inherited from father
314	M	1	IRF2BPL	AD	N/A	NM_024496.3	c.665C>T	p.Ala222Val	Heterozygous	chr14:77493471	Likely Benign	PM2_sup, PP2, BS4_sup, BP4	.	.	.	.	0.127	T	P	B	N		No	Yes	Yes	Inherited from father		X	Confirmed: inherited from father
405	M	1	CCNK	AD	N/A	NM_001099402.1	c.197+1G>T		Heterozygous	chr14:99959212	Likely Benign	PM2_sup, BS4_sup, BP5	.	.	.	.	.	.	.	.	D		Yes	Yes	Yes	Inherited from mother	X		Confirmed: inherited from mother
345	M	1	MAGEL2	AD	Pediatric	NM_019066.4	c.2028G>T	p.Glu676Asp	Heterozygous	chr15:23890862	Likely Benign	BS4, BP4	.	.	0.001643	rs369695361	0.021	.	.	.	N		No	Yes	Yes	Inherited from father		X	Confirmed: inherited from father
336	M	1	MAGEL2	AD	Pediatric	NM_019066.4	c.841C>T	p.Pro281Ser	Heterozygous	chr15:23892049	Likely Benign	PM2_sup, BS4, BP5	.	.	.	rs973727889	.	.	.	.	.		Yes	Yes	Yes	Inherited from father		X	Confirmed: inherited from father
401	M	1	FBN1	AD	Pediatric	NM_000138.4	c.6417T>A	p.His2139Gln	Heterozygous	chr15:48729237	Likely Benign	PM1, PM2_sup, BS4, BP5	.	.	.	.	0.401	D	.	.	D		Yes	Yes	Yes	Inherited from mother	X		Confirmed: inherited from mother
203	M	1	FBN1	AD	Pediatric	ENST00000316623.5	c.3211A>G	p.Ile1071Val	Heterozygous	chr15:48780436	VUS	PM1, PM2_sup, BS4	996310	Uncertain_significance	0.0003977	rs990134651	0.483	T	.	.	D		No	Yes	Yes	Inherited from mother	X		Confirmed: inherited from mother
406	M	1	KBTBD13	AD	N/A	NM_001101362.2	c.131G>A	p.Arg44His	Heterozygous	chr15:65369284	Likely Benign	PM2_sup, BS4_sup, BP4	.	.	.	.	0.082	T	B	B	N		No	Yes	Yes	Inherited from father		X	Confirmed: inherited from father
57	M	1	SIN3A	AD	N/A	ENST00000394947.3	c.889C>G	p.Gln297Glu	Heterozygous	chr15:75703952	Likely Benign	PM2_sup, BS4_sup, BP4	.	.	0.0003976	rs373770490	0.314	T	P	B	D		No	Yes	Yes	Inherited from father		X	Confirmed: inherited from father
355	F	1	CHD2	AD	N/A	NM_001271.3	c.2506C>T	p.Arg836Cys	Heterozygous	chr15:93518109	VUS	PM1, PM2_sup, PP3, BS4_sup	580027	Uncertain_significance	.	.	0.914	D	D	D	D		No	Yes	Yes	Inherited from father		X	Confirmed: inherited from father
421	F	1	CHD2	AD	N/A	NM_001271.3	c.2869A>G	p.Arg957Gly	Heterozygous	chr15:93522506	Likely Benign	PM2_sup, BS4_sup, BP4	.	.	.	.	0.354	T	B	B	D		No	Yes	Yes	Inherited from mother		X	Confirmed: inherited from father
70	F	1	CHD2	AD	N/A	ENST00000394196.4	c.5268G>C	p.Gln1756His	Heterozygous	chr15:93567716	Likely Benign	BS2, BS4_sup	376967	Benign/Likely_benign	0.03005	rs201950393	0.457	T	D	D	N		No	Yes	Yes	Inherited from father		X	Confirmed: inherited from father
67	F	1	CACNA1H	AD	Pediatric	ENST00000348261.5	c.3565C>T	p.Arg1189Cys	Heterozygous	chr16:1259233	Likely Benign	BS4, BP4	.	.	0.0007219	rs761063520	0.216	T	B	B	N		No	Yes	Yes	Inherited from father		X	Confirmed: inherited from father
49	M	1	TSC2	AD	Pediatric	ENST00000219476.3	c.5308C>T	p.Pro1770Ser	Heterozygous	chr16:2138495	Benign	BS2, BS4	340865	Conflicting_interpretations_of_pathogenicity	0.001999	rs761181064	0.469	D	D	D	D		No	Yes	Yes	Inherited from mother	X		Confirmed: inherited from mother
65	F	1	PKD1	AD	Pediatric	ENST00000262304.4	c.6236T>G	p.Phe2079Cys	Heterozygous	chr16:2158932	VUS	PM1, PM2_sup, PP3, BS4	.	.	.	.	0.829	D	D	D	D		No	Yes	Yes	Inherited from mother	X		Confirmed: inherited from mother
255	F	1	PRRT2	AD	Pediatric	ENST00000567659.1	c.522T>G	p.Ser174Arg	Heterozygous	chr16:29824897	Likely Benign	BS4, BP4	445561	Uncertain_significance	0.0008079	rs777955072	0.028	D	B	B	N		No	Yes	Yes	Inherited from mother	X		Confirmed: inherited from mother
157	F	1	SRCAP	AD	N/A	ENST00000262518.4	c.4883C>T	p.Pro1628Leu	Heterozygous	chr16:30735628	Likely Benign	BS4_sup, BP4	.	.	0.001193	rs34832576	0.25	D	B	B	D		No	Yes	Yes	Inherited from mother	X		Confirmed: inherited from mother
228	M	1	DNASE1	AD	N/A	ENST00000246949.5	c.247_250dupGACA	p.Thr84Argfs*9	Heterozygous	chr16:3706110	VUS	PM2, BS4_sup	.	.	.	.	.	.	.	.	.		No	Yes	Yes	Inherited from mother	X		Confirmed: inherited from mother
374	F	1	DNASE1	AD	N/A	NM_005223.3	c.801+1G>A		Heterozygous	chr16:3707818	VUS	PM2, BS4_sup	.	.	.	.	.	.	.	.	D		No	Yes	Yes	Inherited from father		X	Confirmed: inherited from father
312	M	1	CREBBP	AD	Pediatric	NM_004380.2	c.105C>G	p.Asp35Glu	Heterozygous	chr16:3900991	VUS	PP2, BS4	.	.	0.0003988	rs372495787	0.42	T	D	D	D		No	Yes	Yes	Inherited from mother	X		Confirmed: inherited from mother
12	F	1	MAF	AD	Pediatric	ENST00000326043.4	c.469A>G	p.Met157Val	Heterozygous	chr16:79633331	VUS	PM1, PM2_sup, BS4	.	.	.	rs990163793	0.429	D	B	B	N		No	Yes	Yes	Inherited from father		X	Confirmed: inherited from father
254	M	1	PLCG2	AD	Pediatric	ENST00000359376.3	c.895A>C	p.Asn299His	Heterozygous	chr16:81925104	VUS	PM2_sup, BS4	.	.	.	.	0.515	D	D	D	D		No	Yes	Yes	Inherited from father		X	Confirmed: inherited from father
207	M	1	PIEZO1	AD	Pediatric	ENST00000301015.9	c.4787C>T	p.Ala1596Val	Heterozygous	chr16:88788794	Likely Benign	BS4, BP4, BP5	.	.	0.001707	rs1352839803	0.057	T	B	B	N		Yes	Yes	Yes	Inherited from mother	X		Confirmed: inherited from mother
297	M	1	PIEZO1	AD	Pediatric	NM_001142864.2	c.4136dup	p.Lys1381Glnfs*42	Heterozygous	chr16:88791849	VUS	PM2, BS4	.	.	.	.	.	.	.	.	.	In trans with PIEZO1(NM_001142864.2):c.4030_4032del:p.(Glu1344del)	No	Yes	Yes	Inherited from father		X	Confirmed: inherited from father
297	M	1	PIEZO1	AD	Pediatric	NM_001142864.2	c.4030_4032del	p.Glu1344del	Heterozygous	chr16:88792028	Benign	PM4, BS2, BS4	.	.	0.002568	rs1461753622	.	.	.	.	.	In trans with PIEZO1(NM_001142864.2):c.4136dup:p.(Lys1381Glnfs*42)	No	Yes	Yes	Inherited from mother	X		Confirmed: inherited from mother
191	M	1	ANKRD11	AD	N/A	ENST00000301030.4	c.7105G>T	p.Ala2369Ser	Heterozygous	chr16:89345845	Likely Benign	PM1, PM2_sup, BS4_sup, BP4	.	.	0.002477	rs904015120	0.126	T	P	B	N		No	Yes	Yes	Inherited from father		X	Confirmed: inherited from father
78	F	1	ANKRD11	AD	N/A	ENST00000301030.4	c.5509C>T	p.Pro1837Ser	Heterozygous	chr16:89347441	Benign	BS1, BS2, BS4_sup, BP4, BP5	580086	Benign	0.414	rs145906515	0.019	T	B	B	N		Yes	Yes	Yes	Inherited from mother	X		Confirmed: inherited from mother
27	F	1	ANKRD11	AD	N/A	ENST00000301030.4	c.5338G>A	p.Ala1780Thr	Heterozygous	chr16:89347612	Benign	BS1, BS2, BS4_sup, BP4, BP5	530704	Benign	0.4940	rs75362060	0.059	T	B	B	N	In cis with ANKRD11(ENST00000301030.4):c.2684G>A:p.Arg895Gln	Yes	Yes	Yes	Inherited from father		X	Confirmed: inherited from father
312	M	1	ANKRD11	AD	N/A	NM_013275.5	c.5056A>G	p.Lys1686Glu	Heterozygous	chr16:89347894	Likely Benign	PM2_sup, BS4_sup, BP4	.	.	.	.	0.24	D	D	D	D		No	Yes	Yes	Inherited from father		X	Confirmed: inherited from father
81	M	1	ANKRD11	AD	N/A	ENST00000301030.4	c.4789C>T	p.Arg1597Cys	Heterozygous	chr16:89348161	Likely Benign	PM2_sup, BS4_sup, BP4	.	.	.	.	0.23	T	D	D	D		No	Yes	Yes	Inherited from father		X	Confirmed: inherited from father
466	F	1	ANKRD11	AD	N/A	NM_001256182.1	c.4660A>G	p.Lys1554Glu	Heterozygous	chr16:89348290	Likely Benign	PM2_sup, BS4_sup, BP4	.	.	.	.	0.17	D	P	B	N		No	Yes	Yes	Inherited from mother	X		Confirmed: inherited from mother
54	F	1	ANKRD11	AD	N/A	ENST00000301030.4	c.2996C>T	p.Pro999Leu	Heterozygous	chr16:89349954	Likely Benign	BS2, BS4_sup, BP4	.	.	0.005592	rs780895582	0.028	T	B	B	N		No	Yes	Yes	Inherited from mother	X		Confirmed: inherited from mother
27	F	1	ANKRD11	AD	N/A	ENST00000301030.4	c.2684G>A	p.Arg895Gln	Heterozygous	chr16:89350266	Likely Benign	BS4_sup, BP4, BP5	422128	Conflicting_interpretations_of_pathogenicity	0.0003984	rs199800166	0.048	D	B	B	N	In cis with ANKRD11(ENST00000301030.4):c.5338G>A:p.Ala1780Thr	Yes	Yes	Yes	Inherited from father		X	Confirmed: inherited from father
274	F	1	GRIN2A	AD	Pediatric	ENST00000396573.2	c.3617G>A	p.Arg1206Gln	Heterozygous	chr16:9857784	Likely Benign	PP2, BS2, BP4	.	.	0.002784	rs145861983	0.181	D	D	D	D	parenthood questioned: 3 events de novo in this case	No	Yes	Yes	De novo			Confirmed by Sanger sequencing: not present in parental samples (paternity and maternity not confirmed)
79	F	1	MYH2	AD/AR	N/A	ENST00000245503.5	c.5113A>G	p.Arg1705Gly	Heterozygous	chr17:10427845	Likely Benign	PP3, BS2, BS4_sup	.	.	0.002387	rs141243548	0.831	D	D	D	D		No	Yes	Yes	Inherited from mother	X		Confirmed: inherited from mother
232	F	1	MYH3	AD	N/A	ENST00000583535.1	c.1011T>G	p.Ile337Met	Heterozygous	chr17:10549154	Likely Benign	PM1, PM2_sup, BS4_sup, BP4	.	.	.	.	0.338	.	B	P	N		No	Yes	Yes	Inherited from mother	X		Confirmed: inherited from mother
12	F	1	RAI1	AD	N/A	ENST00000353383.1	c.1340A>G	p.Asn447Ser	Heterozygous	chr17:17697602	Likely Benign	PM2_sup, BS4_sup, BP4	.	.	.	.	0.245	D	B	B	D		No	Yes	Yes	Inherited from mother	X		Confirmed: inherited from mother
271	M	1	RAI1	AD	N/A	ENST00000353383.1	c.2431A>C	p.Lys811Gln	Heterozygous	chr17:17698693	Likely Benign	PM2_sup, BS4_sup, BP4	.	.	.	.	0.017	T	B	B	N		No	Yes	Yes	Inherited from mother	X		Confirmed: inherited from mother
48	M	1	RAI1	AD	N/A	ENST00000353383.1	c.3740_3748del	p.Ser1247_Ser1249del	Heterozygous	chr17:17699992	Likely Benign	BS2, BS4_sup, BP3, BP4	.	.	0.009906	rs760919336	.	.	.	.	.		No	Yes	Yes	Inherited from father		X	Confirmed: inherited from father
294	F	1	RAI1	AD	N/A	NM_030665.3	c.4144C>G	p.Leu1382Val	Heterozygous	chr17:17700406	Likely Benign	BS4_sup, BP4, BP5	.	.	.	rs1043750713	0.024	D	B	B	N		Yes	Yes	Yes	Inherited from mother	X		Confirmed: inherited from mother
403	M	1	NF1	AD	Pediatric	NM_001042492.2	c.4831C>T	p.Arg1611Trp	Heterozygous	chr17:29592353	VUS	PP2, BS4	401791	Uncertain_significance	0.0003992	rs1060500316	0.533	D	D	D	D		No	Yes	Yes	Inherited from mother	X		Confirmed: inherited from mother
19	M	1	NF1	AD	Pediatric	ENST00000358273.4	c.7298C>T	p.Thr2433Ile	Heterozygous	chr17:29676246	Benign	PP2, BS2, BS4, BP4	184746	Conflicting_interpretations_of_pathogenicity	0.003992	rs755749772	0.241	T	P	P	D		No	Yes	Yes	Inherited from mother	X		Confirmed: inherited from mother
474	M	1	STAT3	AD	Pediatric	NM_139276.2	c.106C>T	p.Pro36Ser	Heterozygous	chr17:40500429	Likely Benign	PM2_sup, PP2, BS4, BP4	.	.	.	.	0.312	T	D	D	D		No	Yes	Yes	Inherited from father		X	Confirmed: inherited from father
43	M	1	KANSL1	AD	N/A	ENST00000262419.6	c.2158C>T	p.Arg720Cys	Heterozygous	chr17:44117113	Likely Benign	PM2_sup, BS4_sup, BP4	.	.	.	.	0.154	T	.	.	D		No	Yes	Yes	Inherited from father		X	Confirmed: inherited from father
112	F	1	CACNA1G	AD	N/A	ENST00000359106.5	c.5704_5712dupGACAGCCCC	p.Asp1902_Pro1904dup	Heterozygous	chr17:48696277	VUS	PM2_sup, PM4, BS4_sup	.	.	.	.	.	.	.	.	.		No	Yes	Yes	Inherited from mother	X		Confirmed: inherited from mother
71	M	1	SLC52A1	AD	Pediatric	ENST00000424747.1	c.1103delT	p.Leu368Argfs*25	Heterozygous	chr17:4936586	VUS	PM2_sup, BS4	.	.	.	.	.	.	.	.	.		No	Yes	Yes	Inherited from mother	X		Confirmed: inherited from mother
305	M	1	CLTC	AD	N/A	NM_001288653.1	c.1462G>A	p.Val488Ile	Heterozygous	chr17:57741284	Likely Benign	PP2, BS2, BS4_sup, BP4	.	.	0.001992	rs748661028	0.237	T	B	B	D		No	Yes	Yes	Inherited from mother
379	M	1	CLTC	AD	N/A	NM_001288653.1	c.4585G>A	p.Val1529Ile	Heterozygous	chr17:57762555	Likely Benign	PP2, BS4_sup, BP4	.	.	0.0004001	rs142167082	0.268	T	B	B	D		No	Yes	Yes	Inherited from mother	X		Confirmed: inherited from mother
116/276	F/F	2	PPM1D	AD	N/A	ENST00000305921.3	c.439C>G	p.Leu147Val	Heterozygous	chr17:58678214	Likely Benign	BS2, BS4_sup, BP4, BP5	684698	Likely_benign	0.02556	rs148074313	0.091	T	B	B	D		No/Yes	Yes/Yes	Yes/Yes	Inherited from mother/Inherited from mother	X		Confirmed: inherited from mother
312	M	1	PPM1D	AD	N/A	NM_003620.3	c.811G>A	p.Val271Ile	Heterozygous	chr17:58711323	Likely Benign	BS4_sup, BP4	.	.	.	rs1001134677	0.331	T	D	D	D		No	Yes	Yes	Inherited from mother	X		Confirmed: inherited from mother
232	F	1	SCN4A	AD/AR	Pediatric	ENST00000435607.1	c.2231T>C	p.Met744Thr	Heterozygous	chr17:62034667	Likely Benign	PP2, BS4, BP4	.	.	0.0003981	rs769913897	0.978	D	D	D	D		No	Yes	Yes	Inherited from father		X	Confirmed: inherited from father
49, 84	M/M	2	SCN4A	AD/AR	Pediatric	ENST00000435607.1	c.1843C>A	p.Leu615Met	Heterozygous	chr17:62038555	Likely Benign	PP2, BS4, BP5	938128	Uncertain_significance	0.0004456	rs763346049	0.564	D	B	B	D		No/Yes	Yes/Yes	Yes/Yes	Inherited from mother/Inherited from father	X		Confirmed: inherited from mother
44	M	1	POLG2	AD/AR	N/A	ENST00000539111.2	c.11G>A	p.Arg4His	Heterozygous	chr17:62493076	Likely Benign	PM2_sup, BS4_sup, BP4, BP5	.	.	.	.	0.169	T	B	B	N		Yes	Yes	Yes	Inherited from mother	X		Confirmed: inherited from mother
225	M	1	BPTF	AD	N/A	ENST00000306378.6	c.1865_1867delTAG	p.Val622del	Heterozygous	chr17:65887957	Likely Benign	PM2_sup, PM4, BS4_sup, BP5	.	.	.	.	.	.	.	.	.		Yes	Yes	Yes	Inherited from mother	X		Confirmed: inherited from mother
110	F	1	BPTF	AD	N/A	ENST00000306378.6	c.7259G>A	p.Arg2420His	Heterozygous	chr17:65942083	Likely Benign	BS2, BS4_sup, BP4, BP5	.	.	0.003991	rs782257625	0.094	T	B	B	D		Yes	Yes	Yes	Inherited from mother	X		Confirmed: inherited from mother
347	M	1	KDM6B	AD	N/A	NM_001080424.1	c.3371A>T	p.Glu1124Val	Heterozygous	chr17:7752977	Likely Benign	PM2_sup, BS4_sup, BP4	.	.	.	.	0.134	D	D	D	D		No	Yes	Yes	Inherited from father		X	Confirmed: inherited from father
326	M	1	CHD3	AD	N/A	NM_001005271.2	c.6013G>A	p.Ala2005Thr	Heterozygous	chr17:7814246	Likely Benign	PM1, BS2, BS4_sup, BP4	.	.	0.002426	rs754341443	0.213	T	B	B	D		No	Yes	Yes	Inherited from father		X	Confirmed: inherited from father
377	M	1	CARD14	AD	N/A	NM_024110.4	c.181C>T	p.Pro61Ser	Heterozygous	chr17:78155418	Likely Benign	PM2_sup, BS4_sup, BP4	.	.	.	rs1039798712	0.052	T	B	B	N		No	Yes	Yes	Inherited from mother	X		Confirmed: inherited from mother
362	M	1	DTNA	AD	Pediatric	NM_001390.4	c.2101C>T	p.Pro701Ser	Heterozygous	chr18:32462052	Likely Benign	PM2_sup, BS4, BP4, BP5	.	.	.	.	0.034	T	B	B	D		Yes	Yes	Yes	Inherited from mother	X		Confirmed: inherited from mother
499	M	1	SETBP1	AD	N/A	NM_015559.2	c.468A>T	p.Arg156Ser	Heterozygous	chr18:42281779	Likely Benign	PM2_sup, BS4_sup, BP4	.	.	.	.	0.288	D	D	D	D		No	Yes	Yes	Inherited from father		X	Confirmed: inherited from father
54	F	1	SETBP1	AD	N/A	ENST00000282030.5	c.3908A>C	p.Tyr1303Ser	Heterozygous	chr18:42533213	Likely Benign	BS2, BS4_sup, BP4	.	.	0.006001	rs147082972	0.075	D	B	B	N		No	Yes	Yes	Inherited from mother	X		Confirmed: inherited from mother
79	F	1	DCC	AD/AR	N/A	ENST00000442544.2	c.1861G>A	p.Val621Met	Heterozygous	chr18:50734187	Likely Benign	BS2, BS4_sup, BP4	.	.	0.01792	rs112302456	0.303	D	D	D	D		No	Yes	Yes	Inherited from father		X	Confirmed: inherited from father
197	M	1	DCC	AD/AR	N/A	ENST00000442544.2	c.4027C>T	p.Arg1343Cys	Heterozygous	chr18:51025796	Likely Benign	BS2, BS4_sup, BP4	.	.	0.01432	rs200534862	0.323	D	D	D	D		No	Yes	Yes	Inherited from mother	X		Confirmed: inherited from mother
271	M	1	TCF4	AD	N/A	ENST00000398339.1	c.239C>T	p.Thr80Met	Heterozygous	chr18:53298576	Likely Benign	PP2, BS4_sup, BP4	797685	Likely_benign	0.002738	rs918143909	0.049	T	P	B	N		No	Yes	Yes	Inherited from father		X	Confirmed: inherited from father
114	F	1	TCF4	AD	N/A	ENST00000398339.1	c.28_29delCGinsACC	p.Pro10Thrfs*25	Heterozygous	chr18:53303101	Likely Benign	PM2_sup, BS4_sup, BP5	.	.	.	.	.	.	.	.	.		Yes	Yes	Yes	Inherited from father		X	Confirmed: inherited from father
112	F	1	SMARCA4	AD	Pediatric	ENST00000429416.3	c.2110C>T	p.Arg704Trp	Heterozygous	chr19:11118686	VUS	PM1, BS4	403040	Uncertain_significance	0.001198	rs781539973	0.619	D	D	P	D		No	Yes	Yes	Inherited from mother	X		Confirmed: inherited from mother
223	M	1	NACC1	AD	N/A	ENST00000292431.4	c.979G>C	p.Ala327Pro	Heterozygous	chr19:13247078	Likely Benign	BS4_sup, BP4	.	.	0.0003987	rs759246551	0.072	T	B	B	N		No	Yes	Yes	Inherited from mother	X		Confirmed: inherited from mother
18	F	1	CACNA1A	AD	Pediatric	ENST00000360228.5	c.6760G>C	p.Glu2254Gln	Heterozygous	chr19:13319590	Benign	PP2, BS2, BS4, BP4, BP5	410478	Uncertain_significance	0.01498	rs779063280	0.398	D	.	.	D		Yes	Yes	Yes	Inherited from father		X	Confirmed: inherited from father
69	M	1	CACNA1A	AD	Pediatric	ENST00000360228.5	c.6346T>G	p.Ser2116Ala	Heterozygous	chr19:13320306	Likely Benign	PP2, BS4, BP4	446042	Uncertain_significance	0.001904	rs576057388	0.202	T	.	.	N		No	Yes	Yes	Inherited from mother	X		Confirmed: inherited from mother
112	F	1	CACNA1A	AD	Pediatric	ENST00000360228.5	c.5260G>A	p.Gly1754Arg	Heterozygous	chr19:13342664	VUS	PM2_sup, PP2, PP3, BS4	468512	Likely_pathogenic	.	.	0.972	D	.	.	D		No	Yes	Yes	Inherited from father		X	Confirmed: inherited from father
154	F	1	CACNA1A	AD	Pediatric	ENST00000360228.5	c.3530C>G	p.Pro1177Arg	Heterozygous	chr19:13397340	Benign	PP2, BS2, BS4, BP4	410516	Uncertain_significance	0.007986	rs201789073	0.233	D	.	.	D		No	Yes	Yes	Inherited from mother	X		Confirmed: inherited from mother
318	M	1	CACNA1A	AD	Pediatric	NM_001127221.1	c.2179G>A	p.Glu727Lys	Heterozygous	chr19:13411467	Likely Benign	PP2, PP3, BS4,BP5	.	.	0.0008022	rs1446067622	0.818	D	.	.	D		Yes	Yes	Yes	Inherited from father		X	Confirmed: inherited from father
21	F	1	PIK3R2	AD	N/A	ENST00000222254.8	c.1528C>T	p.Arg510Trp	Heterozygous	chr19:18277081	Likely Benign	PP2, BS4_sup, BP4	.	.	0.0007967	rs1279824134	0.243	D	D	P	D		No	Yes	Yes	Inherited from father		X	Confirmed: inherited from father
274	F	1	SCN1B	AD	Pediatric	ENST00000415950.3	c.430A>G	p.Ile144Val	Heterozygous	chr19:35524625	VUS	PM1, BP4	.	.	0.0003976	rs745657953	0.188	D	B	B	N	parenthood questioned: 3 events de novo in this case	No	Yes	Yes	De novo			Confirmed by Sanger sequencing: not present in parental samples (paternity and maternity not confirmed)
232	F	1	RYR1	AD/AR	Pediatric	ENST00000359596.3	c.13484C>T	p.Pro4495Leu	Heterozygous	chr19:39057597	Benign	PP2, BS2, BS4, BP4	581651	Uncertain_significance	0.002584	rs138929547	0.244	T	D	D	D		No	Yes	Yes	Inherited from mother	X		Confirmed: inherited from mother
174	M	1	CIC	AD	N/A	ENST00000575354.2	c.2956C>T	p.Leu986Phe	Heterozygous	chr19:42796307	VUS	BP4	.	.	0.001195	rs143825601	0.058	D	B	B	N		No	Yes	Yes	De novo			de novo (paternity and maternity not confirmed)
128	M	1	CIC	AD	N/A	ENST00000575354.2	c.4718C>T	p.Pro1573Leu	Heterozygous	chr19:42799234	Likely Benign	BS2, BS4_sup, BP4	.	.	0.005489	rs755696593	0.205	.	D	D	D		No	Yes	Yes	Inherited from mother	X		Confirmed: inherited from mother
109	F	1	KCNC3	AD	N/A	ENST00000477616.1	c.1876G>C	p.Gly626Arg	Heterozygous	chr19:50826334	Likely Benign	BS2, BP4, BP5	.	.	0.02265	rs368232448	0.359	D	B	B	D		Yes	Yes	Paternal sample not available	Not found in maternal sample			Confirmed by Sanger sequencing: not present in maternal sample; paternal sample not available
324	M	1	NLRP12	AD	Pediatric	NM_144687.3	c.2047G>A	p.Gly683Arg	Heterozygous	chr19:54312866	Benign	BS4, BS2, BP4	742107	Likely_benign	0.01161	rs145989421	0.271	D	D	P	N		No	Yes	Yes	Inherited from father		X	Confirmed: inherited from father
252	F	1	INSR	AD/AR	Pediatric	ENST00000302850.5	c.2950C>T	p.Pro984Ser	Heterozygous	chr19:7126658	Likely Benign	BS4, BP4	.	.	.	.	0.145	T	B	B	N		No	Yes	Yes	Inherited from mother	X		Confirmed: inherited from mother
326	M	1	RAB11B	AD	N/A	NM_004218.3	c.5G>A	p.Gly2Glu	Heterozygous	chr19:8455305	Likely Benign	BS4_sup, BP4	.	.	.	.	0.26	D	B	B	D		No	Yes	Yes	Inherited from father		X	Confirmed: inherited from father
168	F	1	ELANE	AD	Pediatric	ENST00000590230.1	c.347A>G	p.Asn116Ser	Heterozygous	chr19:853384	Benign	BS4, BS2, BP5	648558	Uncertain_significance	0.002126	rs1196145112	0.48	D	P	P	N		Yes	Yes	Yes	Inherited from mother	X		Confirmed: inherited from mother
76	M	1	RANBP2	AD	Pediatric	ENST00000283195.6	c.3212C>G	p.Thr1071Ser	Heterozygous	chr2:109380207	Likely Benign	BS4, BP4	.	.	.	.	0.196	D	D	D	D		No	Yes	Yes	Inherited from father		X	Confirmed: inherited from father
128	M	1	GLI2	AD	Pediatric	ENST00000452319.1	c.1532C>G	p.Ser511Trp	Heterozygous	chr2:121740305	Likely Benign	BS4, BP4	.	.	0.001198	rs372925840	0.292	D	D	D	D		No	Yes	Yes	Inherited from mother	X		Confirmed: inherited from mother
48	M	1	GLI2	AD	Pediatric	ENST00000452319.1	c.3348C>G	p.Asn1116Lys	Heterozygous	chr2:121746838	Likely Benign	BS2, BS4, BP4	965471	Uncertain_significance	0.007639	rs368638181	0.072	D	P	B	N		No	Yes	Yes	Inherited from mother	X		Confirmed: inherited from mother
87	F	1	GLI2	AD	Pediatric	ENST00000452319.1	c.3613C>G	p.Leu1205Val	Heterozygous	chr2:121747103	Likely Benign	BS4, PM2_sup, BP4, BP5	.	.	.	.	0.091	T	B	B	N		Yes	Yes	Yes	Inherited from mother	X		Confirmed: inherited from mother
208	F	1	ZEB2	AD	N/A	ENST00000558170.2	c.1897G>T	p.Ala633Ser	Heterozygous	chr2:145156857	Likely Benign	PM2_sup, BS4_sup, BP4	.	.	.	.	0.023	T	B	B	D		No	Yes	Yes	Inherited from father		X	Confirmed: inherited from father
161	F	1	MBD5	AD	N/A	ENST00000407073.1	c.1367C>T	p.Ser456Leu	Heterozygous	chr2:149226879	Likely Benign	BS2, BS4_sup, BP4, BP5	.	.	0.001604	rs775742332	0.24	D	D	D	D		Yes	Yes	Yes	Inherited from mother	X		Confirmed: inherited from mother
239	M	1	SCN3A	AD	N/A	ENST00000283254.7	c.928A>T	p.Met310Leu	Heterozygous	chr2:166019105	Likely Benign	BS2, BS4_sup, BP4	628753	Uncertain_significance	0.002784	rs776260027	0.317	T	B	B	N		No	Yes	Yes	Inherited from father		X	Confirmed: inherited from father
366	M	1	SCN2A	AD	Pediatric	NM_021007.2	c.5752C>T	p.Arg1918Cys	Heterozygous	chr2:166246068	Benign	BS4, BS2	266816	Conflicting_interpretations_of_pathogenicity	0.008779	rs139899756	0.401	T	B	B	D		No	Yes	Yes	Inherited from father		X	Confirmed: inherited from father
188	M	1	SCN1A	AD	Pediatric	ENST00000303395.4	c.3740C>T	p.Thr1247Met	Heterozygous	chr2:166868758	Benign	BS4, BS2, PP3	.	.	0.002007	rs765403943	0.761	D	D	D	D		No	Yes	Yes	Inherited from mother	X		Confirmed: inherited from mother
47	M	1	SCN1A	AD	Pediatric	ENST00000303395.4	c.2182G>C	p.Glu728Gln	Heterozygous	chr2:166897974	VUS	PP3	.	.	.	.	0.813	D	D	D	D		No	Yes	Paternal sample not available	Not found in maternal sample			Confirmed: not found in maternal sample; paternal sample not available
382	F	1	SCN1A	AD	Pediatric	NM_001165963.1	c.1819T>A	p.Ser607Thr	Heterozygous	chr2:166900403	Likely Benign	BS4, BP5	559342	Uncertain_significance	.	rs967989950	0.655	D	D	D	D		Yes	Yes	Yes	Inherited from father		X	Confirmed: inherited from father
373	F	1	SCN9A	AD/AR	Pediatric	NM_002977.3	c.1109C>T	p.Thr370Met	Heterozygous	chr2:167145152	Likely Benign	BS4, BS2, PP3	190810	Conflicting_interpretations_of_pathogenicity	0.04086	rs200391162	0.812	D	D	D	D		No	Yes	Yes	Inherited from mother	X		Confirmed: inherited from mother
130	M	1	SCN9A	AD/AR	Pediatric	ENST00000409672.1	c.601T>G	p.Leu201Val	Heterozygous	chr2:167160835	Likely Benign	BS4, BP4	34201	Uncertain_significance	0.0008018	rs80356465	0.374	T	.	.	D		No	Yes	Yes	Inherited from mother	X		Confirmed: inherited from mother
295	F	1	CHRNA1	AD/AR	Pediatric	NM_000079.3	c.451A>T	p.Ile151Phe	Heterozygous	chr2:175619036	VUS	BS4, PM2_sup	.	.	.	rs560121316	0.402	D	D	P	D		No	Yes	Yes	Inherited from father		X	Confirmed: inherited from father
80	F	1	PDE11A	AD	Pediatric	ENST00000286063.6	c.919C>T	p.Arg307*	Heterozygous	chr2:178879181	Benign	PP3, BS1, BS2, BS4	20325	Conflicting_interpretations_of_pathogenicity	0.2879	rs76308115	.	.	.	.	A		No	Yes	Yes	Inherited from father		X	Confirmed: inherited from father
246	M	1	TTN	AD/AR	Pediatric	ENST00000589042.1	c.91661C>A	p.Pro30554Gln	Heterozygous	chr2:179414904	VUS	BS4, PP3, PM2_sup	.	.	.	.	0.751	D	D	D	D		No	Yes	Yes	Inherited from father		X	Confirmed: inherited from father
55	F	1	TTN	AD/AR	Pediatric	ENST00000589042.1	c.52589A>G	p.Asn17530Ser	Heterozygous	chr2:179473021	Benign	BS2, BS4, BP5	228730	Uncertain_significance	0.006074	rs762214300	0.096	D	B	B	N		Yes	Yes	Yes	Inherited from mother	X		Confirmed: inherited from mother
103	M	1	CASP10	AD	Pediatric	ENST00000286186.6	c.1216A>T	p.Ile406Leu	Heterozygous	chr2:202074086	Benign	BS1, BS2, BS4, BP4	283866	Benign/Likely_benign	0.4525	rs80358239	0.267	T	P	P	N		No	Yes	Yes	Both parents are heterozygous			Confirmed: same variant present in samples of both parents
245	M	1	CUL3	AD	Pediatric	ENST00000264414.4	c.2270C>G	p.Thr757Arg	Heterozygous	chr2:225338999	Likely Benign	BS4, BP4	.	.	0.000398	rs934188879	0.231	D	D	P	D		No	Yes	Yes	Inherited from father		X	Confirmed: inherited from father
212	F	1	COL6A3	AD/AR	N/A	ENST00000295550.4	c.5804A>G	p.Asn1935Ser	Heterozygous	chr2:238274375	Likely Benign	BS4_sup, BP4, BP5, PM2_sup	629651	Uncertain_significance	.	.	0.032	D	P	B	N		Yes	Yes	Yes	Inherited from mother	X		Confirmed: inherited from mother
268	F	1	COL6A3	AD/AR	N/A	ENST00000295550.4	c.5575G>A	p.Glu1859Lys	Heterozygous	chr2:238274604	Likely Benign	BS4_sup, BP4	269932	Uncertain_significance	0.001198	rs886043180	0.15	D	D	P	D		No	Yes	Yes	Inherited from father		X	Confirmed: inherited from father
120	F	1	KIF1A	AD/AR	N/A	ENST00000498729.2	c.2345A>G	p.Lys782Arg	Heterozygous	chr2:241700181	Likely Benign	BS4_sup, BP4, BP5, PM2_sup	.	.	.	rs899129568	0.086	T	B	B	D		Yes	Yes	Yes	Inherited from father		X	Confirmed: inherited from father
110	F	1	DNMT3A	AD	N/A	ENST00000264709.3	c.1114G>A	p.Val372Ile	Heterozygous	chr2:25469928	Likely Benign	BS2, BS4_sup, BP5	.	.	0.001996	rs371677904	0.128	T	P	B	D		Yes	Yes	Yes	Inherited from father		X	Confirmed: inherited from father
141	M	1	NLRC4	AD	Pediatric	ENST00000404025.2	c.632G>A	p.Gly211Glu	Heterozygous	chr2:32476301	Benign	BS4, BS2	708245	Benign	0.02744	rs34577313	0.49	D	D	D	.		No	Yes	Yes	Inherited from father		X	Confirmed: inherited from father
3	F	1	SIX3	AD	N/A	ENST00000260653.3	c.205_207dup	p.Gly69dup	Heterozygous	chr2:45169429	Likely Benign	PM2_sup, BS4_sup, BP3	.	.	.	.	.	.	.	.	.		No	Yes	Yes	Inherited from mother	X		Confirmed: inherited from mother
239	M	1	NRXN1	AD/AR	N/A	ENST00000404971.1	c.2927C>A	p.Thr976Lys	Heterozygous	chr2:50724543	VUS	BS4_sup, PM2_sup, PP3	.	.	.	.	0.798	D	D	D	D		No	Yes	Yes	Inherited from father		X	Confirmed: inherited from father
115	M	1	NRXN1	AD/AR	N/A	ENST00000404971.1	c.569A>G	p.Asn190Ser	Heterozygous	chr2:51254843	Likely Benign	BS4_sup, BS2	177214	Uncertain_significance	0.06727	rs200792504	0.441	D	P	P	D		No	Yes	Yes	Inherited from mother	X		Confirmed: inherited from mother
105	F	1	POLR1A	AD	N/A	ENST00000263857.6	c.3215T>C	p.Ile1072Thr	Heterozygous	chr2:86270239	VUS	BS4_sup	973315	Uncertain_significance	0.001603	rs759309402	0.454	D	P	P	D		No	Yes	Yes	Inherited from father		X	Confirmed: inherited from father
72	F	1	ADRA2B	AD	N/A	ENST00000409345.3	c.632G>T	p.Gly211Val	Heterozygous	chr2:96781257	Likely Benign	BS4_sup, BP4	.	.	0.001208	rs9333568	0.087	.	B	B	N		No	Yes	Yes	Inherited from mother	X		Confirmed: inherited from mother
229	M	1	JAG1	AD	Pediatric	ENST00000254958.5	c.3638G>A	p.Arg1213Gln	Heterozygous	chr20:10620165	Benign	BS4, BS2	585460	Uncertain_significance	0.004374	rs138007561	0.621	D	P	B	D		No	Yes	Yes	Inherited from mother	X		Confirmed: inherited from mother
13	M	1	SEC23B	AD/AR	Pediatric	ENST00000336714.3	c.425A>G	p.Asp142Gly	Heterozygous	chr20:18505135	VUS	BS4	.	.	0.006369	rs767501379	0.452	D	B	B	D		No	Yes	Yes	Inherited from mother	X		Confirmed: inherited from mother
70	F	1	PDYN	AD	N/A	ENST00000217305.2	c.566T>C	p.Val189Ala	Heterozygous	chr20:1961168	Likely Benign	BS4_sup, BP4, PM2_sup	.	.	.	.	0.108	T	B	B	N		No	Yes	Yes	Inherited from father		X	Confirmed: inherited from father
137	M	1	ASXL1	AD	N/A	ENST00000375687.4	c.3283T>C	p.Ser1095Pro	Heterozygous	chr20:31023798	Likely Benign	BS4_sup, BP4	.	.	.	.	0.016	T	B	B	N		No	Yes	Yes	Inherited from mother	X		Confirmed: inherited from mother
270	M	1	KCNB1	AD	N/A	ENST00000371741.4	c.2327A>G	p.Lys776Arg	Heterozygous	chr20:47989770	Likely Benign	BS4_sup, BS2, BP4	571276	Uncertain_significance	0.003183	rs756982426	0.26	T	B	B	N		No	Yes	Yes	Inherited from mother	X		Confirmed: inherited from mother
43	M	1	SALL4	AD	Pediatric	ENST00000217086.4	c.1287T>G	p.Phe429Leu	Heterozygous	chr20:50407735	Benign	BS4, BP4, BS2	271079	Conflicting_interpretations_of_pathogenicity	0.09584	rs143818932	0.175	D	B	B	D		No	Yes	Yes	Inherited from father		X	Confirmed: inherited from father
101	M	1	GNAS	AD	Pediatric	ENST00000371100.4	c.607C>G	p.Gln203Glu	Heterozygous	chr20:57428927	Likely Benign	BS4, BP4, PM2_sup	.	.	.	rs912777864	0.245	T	B	B	N		No	Yes	Yes	Inherited from father		X	Confirmed: inherited from father
17	M	1	GNAS	AD	Pediatric	ENST00000371100.4	c.2278G>A	p.Val760Met	Heterozygous	chr20:57478763	VUS	BS4, PM2_sup, PS4_sup	438776	Pathogenic	.	rs1555889031	0.689	D	D	D	D		No	Yes	Yes	Inherited from mother	X		Confirmed: inherited from mother
184	F	1	KCNQ2	AD	Pediatric	ENST00000359125.2	c.2543C>T	p.Pro848Leu	Heterozygous	chr20:62038073	Benign	BS2, BS4	203693	Uncertain_significance	0.00265	rs377633507	0.419	D	D	D	D		No	Yes	Yes	Both parents are heterozygous			Confirmed: both parents are carriers of variant in heterozygosity
18	F	1	KCNQ2	AD	Pediatric	ENST00000359125.2	c.2119G>A	p.Ala707Thr	Heterozygous	chr20:62038497	Benign	BS2, BS4, BP4, BP5	571344	Conflicting_interpretations_of_pathogenicity	0.007825	rs543477138	0.245	T	B	B	N		Yes	Yes	Yes	Inherited from father		X	Confirmed: inherited from father
31	M	1	RTEL1	AD/AR	Pediatric	ENST00000508582.2	c.1373C>T	p.Thr458Met	Heterozygous	chr20:62317178	Benign	BS2, BS4, BP4	648811	Uncertain_significance	0.04284	rs77086616	0.251	T	D	P	N		No	Yes	Yes	Inherited from father		X	Confirmed: inherited from father
7	M	1	RTEL1	AD/AR	Pediatric	ENST00000508582.2	c.2924G>C	p.Gly975Ala	Heterozygous	chr20:62324496	Likely Benign	BS4, BP4, PM2_sup	.	.	.	rs925928624	0.188	T	D	D	D		No	Yes	Yes	Inherited from father		X	Confirmed: inherited from father
396	M	1	SON	AD	N/A	NM_032195.2	c.664A>C	p.Ile222Leu	Heterozygous	chr21:34922201	Likely Benign	BS4_sup, BP4, PM2_sup	.	.	.	.	0.077	D	P	B	D		No	Yes	Yes	Inherited from father		X	Confirmed: inherited from father
107	M	1	SON	AD	N/A	ENST00000356577.4	c.4213A>G	p.Ile1405Val	Heterozygous	chr21:34925750	Likely Benign	BS4_sup, BP4	.	.	0.0003977	rs773405864	0.018	T	B	B	N		No	Yes	Yes	Inherited from father		X	Confirmed: inherited from father
117	M	1	SON	AD	N/A	ENST00000356577.4	c.4328C>T	p.Ser1443Leu	Heterozygous	chr21:34925865	Likely Benign	BS4_sup, BP4, BP5	.	.	0.001193	rs761310962	0.042	T	P	B	D		Yes	Yes	Yes	Inherited from father		X	Confirmed: inherited from father
69	M	1	SON	AD	N/A	ENST00000356577.4	c.5507C>T	p.Ser1836Leu	Heterozygous	chr21:34927044	Likely Benign	BS4_sup, BP4, PM2_sup	.	.	.	.	0.136	D	D	D	D		No	Yes	Yes	Inherited from mother	X		Confirmed: inherited from mother
446	M	1	DYRK1A	AD	N/A	NM_001396.3	c.1894G>A	p.Val632Ile	Heterozygous	chr21:38884436	Likely Benign	BS4_sup, BP4, BP5, PM2_sup	.	.	.	.	0.069	T	B	B	D		Yes	Yes	Yes	Inherited from father		X	Confirmed: inherited from father
402	F	1	COL6A1	AD/AR	N/A	NM_001848.2	c.1575+5G>C	p.(?)	Heterozygous	chr21:47418090	VUS	BS4_sup, PM2_sup	.	.	.	.	N/A	.	.	.	.		No	Yes	Yes	Inherited from father		X	inherited from father
172	F	1	TBX1	AD	N/A	ENST00000332710.4	c.605A>G	p.Lys202Arg	Heterozygous	chr22:19751770	Likely Benign	BS4_sup, BP4, BP5	.	.	0.001197	rs755518264	0.359	T	B	B	D		Yes	Yes	Yes	Inherited from father		X	Confirmed: inherited from father
241	M	1	LZTR1	AD/AR	Pediatric	ENST00000215739.8	c.510-1G>C	p.(?)	Heterozygous	chr22:21343077	VUS	BS4, PP3, PM2_sup	.	.	.	.	N/A	.	.	.	D		No	Yes	Yes	Inherited from mother	X		Confirmed: inherited from mother
7	M	1	LZTR1	AD/AR	Pediatric	ENST00000215739.8	c.792-2A>G	p.(?)	Heterozygous	chr22:21345915	VUS	BS4, PP3	.	.	0.000463	rs1449274241	N/A	.	.	.	D		No	Yes	Yes	Inherited from mother	X		Confirmed: inherited from mother
167	F	1	LZTR1	AD/AR	Pediatric	ENST00000215739.8	c.1243G>T	p.Glu415*	Heterozygous	chr22:21347176	Likely Benign	BS4, BP5, PP3, PM2_sup	.	.	.	rs1436064204	N/A	.	.	.	A		Yes	Yes	Yes	Inherited from father		X	Confirmed: inherited from father
81	M	1	LZTR1	AD/AR	Pediatric	ENST00000215739.8	c.1978G>A	p.Glu660Lys	Heterozygous	chr22:21350070	Benign	BS2, BS4, BP4	1014486	Uncertain_significance	0.007561	rs151000791	0.32	T	B	B	D		No	Yes	Yes	Inherited from mother	X		Confirmed: inherited from mother
65	F	1	LZTR1	AD/AR	Pediatric	ENST00000215739.8	c.2311C>T	p.Gln771*	Heterozygous	chr22:21351076	VUS	BS4, PP3	.	.	.	.	N/A	.	.	.	A		No	Yes	Yes	Inherited from mother	X		Confirmed: inherited from mother
48	M	1	SMARCB1	AD	Pediatric	ENST00000263121.7	c.641C>T	p.Thr214Met	Heterozygous	chr22:24158969	VUS	BS4, PP3	849098	Uncertain_significance	0.000398	rs780906523	0.825	D	D	D	D		No	Yes	Yes	Inherited from father		X	Confirmed: inherited from father
44	M	1	DEPDC5	AD	N/A	ENST00000382112.3	c.95A>G	p.His32Arg	Heterozygous	chr22:32154568	Likely Benign	BS4_sup, BP4, BP5	1035152	Uncertain_significance	0.001424	rs760541660	0.074	D	B	B	D		Yes	Yes	Yes	Inherited from father		X	Confirmed: inherited from father
34	F	1	DEPDC5	AD	N/A	ENST00000382112.3	c.262A>G	p.Asn88Asp	Heterozygous	chr22:32161029	Likely Benign	BS2, BS4_sup, BP4	470217	Conflicting_interpretations_of_pathogenicity	0.02777	rs144712084	0.229	D	D	P	D		No	Yes	Yes	Inherited from father		X	Confirmed: inherited from father
158	M	1	SOX10	AD	Pediatric	ENST00000396884.2	c.242G>A	p.Ser81Asn	Heterozygous	chr22:38379550	Likely Benign	BS4, BP4, PM2_sup	.	.	.	.	0.274	T	B	B	D		No	Yes	Yes	Inherited from father		X	Confirmed: inherited from father
57	M	1	EP300	AD	Pediatric	ENST00000263253.7	c.1972C>A	p.Leu658Ile	Heterozygous	chr22:41537145	Likely Benign	BS4, BP4	.	.	0.001061	rs973317775	0.164	T	B	B	D		No	Yes	Yes	Inherited from mother	X		Confirmed: inherited from mother
149	M	1	EP300	AD	Pediatric	ENST00000263253.7	c.2261G>A	p.Arg754His	Heterozygous	chr22:41545061	VUS	BS4	.	.	0.0003981	rs544338126	0.474	D	D	D	D		No	Yes	Yes	Inherited from father		X	Confirmed: inherited from father
54	F	1	EP300	AD	Pediatric	ENST00000263253.7	c.6089A>G	p.Gln2030Arg	Heterozygous	chr22:41573804	VUS	BS4, PM2_sup	.	.	.	.	0.473	T	B	B	D		No	Yes	Yes	Inherited from mother	X		Confirmed: inherited from mother
29	M	1	EP300	AD	Pediatric	ENST00000263253.7	c.7168G>A	p.Ala2390Thr	Heterozygous	chr22:41574883	Benign	BS2, BS4, BP4	.	.	0.006364	rs200567960	0.399	T	P	B	D		No	Yes	Yes	Inherited from mother	X		Confirmed: inherited from mother
373	F	1	TCF20	AD	N/A	NM_005650.2	c.7T>C	p.Ser3Pro	Heterozygous	chr22:42611305	VUS	BS4_sup, PM2_sup	.	.	.	.	0.5	D	D	D	D		No	Yes	Yes	Inherited from mother	X		Confirmed: inherited from mother
384	M	1	SHANK3	AD	N/A	NM_033517.1	c.138C>G	p.Ser46Arg	Heterozygous	chr22:51113550	Likely Benign	BS4_sup, BP4, PM2_sup	.	.	.	.	0.142	.	.	.	N		No	Yes	Yes	Inherited from father		X	Confirmed: inherited from father
235	M	1	CD96	AD	N/A	ENST00000283285.5	c.1523C>G	p.Thr508Ser	Heterozygous	chr3:111357013	Likely Benign	BS4_sup, BP5, BP4, PM2_sup	.	.	.	.	0.117	D	P	P	N		Yes	Yes	Yes	Inherited from mother	X		Confirmed: inherited from mother
414	F	1	ZBTB20	AD	N/A	NM_001164342.1	c.1636G>T	p.Gly546Cys	Heterozygous	chr3:114069289	Likely Benign	BS4_sup, BP4	.	.	0.0003978	rs1046115613	0.223	D	D	P	D		No	Yes	Yes	Inherited from mother		X	Confirmed: inherited from father
45	F	1	CASR	AD/AR	Pediatric	ENST00000498619.1	c.2183G>T	p.Trp728Leu	Heterozygous	chr3:122002954	VUS	PM2_sup, PP3, BS4, PM2_sup	.	.	.	rs961879608	0.867	T	D	D	D		No	Yes	Yes	Inherited from mother	X		Confirmed: inherited from mother
151	M	1	ADCY5	AD	Adult	ENST00000462833.1	c.569C>T	p.Ser190Leu	Heterozygous	chr3:123166824	Likely Benign	BS4_sup, BP4, PM2_sup	.	.		.	0.157	T	B	B	N		No	Yes	Yes	Inherited from father		X	Confirmed: inherited from father
11	M	1	ADCY5	AD	Adult	ENST00000462833.1	c.239A>G	p.Asp80Gly	Heterozygous	chr3:123167154	Likely Benign	BS4_sup, BP4, PM2_sup	.	.	.	.	0.262	T	B	B	N		No	Yes	Yes	Inherited from father		X	Confirmed: inherited from father
190	M	1	STAG1	AD	N/A	ENST00000383202.2	c.3460A>C	p.Ile1154Leu	Heterozygous	chr3:136060380	Likely Benign	BS4_sup, BP4, PM2_sup	.	.	.	.	0.108	T	B	B	D		No	Yes	Yes	Inherited from mother	X		Confirmed: inherited from mother
357	M	1	STAG1	AD	N/A	NM_005862.2	c.688A>T	p.Met230Leu	Heterozygous	chr3:136221610	Likely Benign	BS4_sup, BP4, PM2_sup	.	.	.	.	0.347	T	B	B	D		No	Yes	Yes	Inherited from mother	X		Confirmed: inherited from mother
7	M	1	FOXL2	AD/AR	Pediatric	ENST00000330315.3	c.560G>A	p.Gly187Asp	Heterozygous	chr3:138665005	VUS	BS4, PS4_sup, PS3_sup	19910	Likely_pathogenic	0.004548	rs121908359	0.692	D	D	D	A		No	Yes	Yes	Inherited from mother	X		Confirmed: inherited from mother
184	F	1	SERPINI1	AD	N/A	ENST00000295777.5	c.854A>C	p.Lys285Thr	Heterozygous	chr3:167512585	Likely Benign	BS2_sup, BS4_sup	562541	Uncertain_significance	0.001991	rs772141992	0.493	T	P	P	D		No	Yes	Yes	Inherited from father		X	Confirmed: inherited from father
284	F	1	PIK3CA	AD	Adult	ENST00000263967.3	c.194A>C	p.Glu65Ala	Heterozygous	chr3:178916807	VUS	PM2_sup, BS4_sup	.	.	.	.	0.48	T	P	P	D		No	Yes	Yes	Inherited from mother	X		Confirmed: inherited from mother
241	M	1	DVL3	AD	N/A	ENST00000313143.3	c.1495G>A	p.Gly499Ser	Heterozygous	chr3:183885850	Likely Benign	BS4_sup, BP4	.	.	0.001063	rs565003206	0.312	T	B	B	D		No	Yes	Yes	Inherited from father		X	Confirmed: inherited from father
499	M	1	AP2M1	AD	N/A	NM_001311198.1	c.1018C>G	p.Leu340Val	Heterozygous	chr3:183899815	Likely Benign	BS4_sup, BP4, PM2_sup	.	.	.	.	0.176	D	B	B	D		No	Yes	Yes	Inherited from father		X	Confirmed: inherited from father
130	M	1	CLCN2	AD/AR	Pediatric	ENST00000265593.4	c.1930C>T	p.Arg644Cys	Heterozygous	chr3:184071136	Benign	BS1, BS2, BS4, PP3	214428	Uncertain_significance	0.1789	rs148545588	0.702	D	D	D	D	In trans with CLCN2(ENST00000265593.4):c.1795G>A:p.(Asp599Asn)	No	Yes	Yes	Inherited from father		X	inherited from father; in trans with variant above
130	M	1	CLCN2	AD/AR	Pediatric	ENST00000265593.4	c.1795G>A	p.Asp599Asn	Heterozygous	chr3:184071510	Benign	BS2, BS4	214430	Uncertain_significance	0.03786	rs141242566	0.612	D	D	D	D	In trans with CLCN2(ENST00000265593.4):c.1930C>T:p.(Arg644Cys)	No	Yes	Yes	Inherited from mother	X		inherited from mother; in trans with variant below
9	M	1	SCN11A	AD	N/A	ENST00000302328.3	c.712+1G>A	p.(?)	Heterozygous	chr3:38966905	VUS	BS4_sup, PP3	.	.	0.001195	rs768647693	.	.	.	.	D		No	Yes	Yes	Inherited from mother	X		Confirmed: inherited from mother
203	M	1	SETD2	AD	N/A	ENST00000409792.3	c.5507C>T	p.Pro1836Leu	Heterozygous	chr3:47125763	Likely Benign	BS4_sup, BP4	.	.	0.001194	rs144171734	0.036	D	B	B	D		No	Yes	Yes	Inherited from mother	X		Confirmed: inherited from mother
60	F	1	SETD2	AD	N/A	ENST00000409792.3	c.3136A>C	p.Asn1046His	Heterozygous	chr3:47162990	Likely Benign	BS2, BS4_sup, BP4	.	.	0.002833	rs199890800	0.07	D	B	B	N		No	Yes	Yes	Inherited from mother	X		Confirmed: inherited from mother
68	F	1	SETD2	AD	N/A	ENST00000409792.3	c.2210T>C	p.Met737Thr	Heterozygous	chr3:47163916	Likely Benign	BS2, BS4_sup, BP4	.	.	0.002832	rs767089221	0.181	D	B	B	N		No	Yes	Yes	Inherited from father		X	Confirmed: inherited from father
157	F	1	CACNA1D	AD/AR	Pediatric	ENST00000288139.4	c.1105G>A	p.Val369Met	Heterozygous	chr3:53700551	Likely Benign	BS2, BS4, PP3	.	.	0.003985	rs148674323	0.816	D	D	D	D		No	Yes	Yes	Inherited from father		X	Confirmed: inherited from father
329	M	1	FLNB	AD/AR	Pediatric	NM_001457.3	c.6889G>A	p.Glu2297Lys	Heterozygous	chr3:58145281	VUS	BS4, PM2_sup	.	.	.	.	0.601	T	D	D	D		No	Yes	Yes	Inherited from mother	X		Confirmed: inherited from mother
157	F	1	BRPF1	AD	N/A	ENST00000383829.2	c.631G>A	p.Glu211Lys	Heterozygous	chr3:9780714	Likely Benign	BS4_sup, BP4_sup, PM2_sup	.	.	.	.	0.208	T	P	B	D		No	Yes	Yes	Inherited from mother	X		Confirmed: inherited from mother
36	M	1	CPOX	AD/AR	Pediatric	ENST00000264193.2	c.481G>A	p.Ala161Thr	Heterozygous	chr3:98311868	VUS	BS4, PP3, PM2_sup	.	.	.	.	0.708	T	P	P	D		No	Yes	Yes	Inherited from mother	X		Confirmed: inherited from mother
172	F	1	CRELD1	AD	N/A	ENST00000326434.5	c.1128T>A	p.Tyr376*	Heterozygous	chr3:9985665	Likely Benign	BS4_sup, BP5, PM2_sup, PP3	.	.	.	rs747805888	N/A	.	.	.	A		Yes	Yes	Yes	Inherited from father		X	Confirmed: inherited from father
143	F	1	NFKB1	AD	Pediatric	ENST00000226574.4	c.392A>G	p.Lys131Arg	Heterozygous	chr4:103488277	Likely Benign	PM2_sup, BS4, BP4	.	.	.	.	0.123	D	D	D	D		No	Yes	Yes	Inherited from father		X	Confirmed: inherited from father
56	F	1	KIT	AD	Adult	ENST00000288135.5	c.1568C>A	p.Thr523Asn	Heterozygous	chr4:55593411	Likely Benign	PM2_sup, BS4_sup, BP4	.	.	.	.	0.348	D	P	B	D		No	Yes	Yes	Inherited from mother	X		Confirmed: inherited from mother
487	F	1	TERT	AD/AR	Pediatric	NM_198253.2	c.1710G>T	p.Lys570Asn	Heterozygous	chr5:1282603	VUS	PM2_sup, PP3, BS4	.	.	.	.	0.813	D	D	D	D		No	Yes	Yes	Inherited from mother	X		Confirmed: inherited from mother
258	F	1	TMEM173 (STING1)	AD	N/A	ENST00000330794.4	c.1124G>T	p.Arg375Leu	Heterozygous	chr5:138855862	Likely Benign	BS2, BS4_sup, BP4	721243	Benign	0.072	rs117897081	0.101	D	D	D	D		No	Yes	Yes	Inherited from father		X	Confirmed: inherited from father
301	M	1	DIAPH1	AD/AR	Pediatric	NM_005219.4	c.515T>C	p.Leu172Pro	Heterozygous	chr5:140963070	VUS	BS4, PM2_sup, PP3	.	.	.	.	0.961	D	D	D	D		No	Yes	Yes	Inherited from father		X	Confirmed: inherited from father
88	F	1	TRIO	AD	N/A	ENST00000344204.4	c.1646G>A	p.Arg549Gln	Heterozygous	chr5:14316767	Likely Benign	BS4_sup, BP4	.	.	0.0007968	rs753228607	0.399	D	D	D	D		No	Yes	Yes	Inherited from mother	X		Confirmed: inherited from mother
226	F	1	TRIO	AD	N/A	ENST00000344204.4	c.4598A>G	p.Tyr1533Cys	Heterozygous	chr5:14399163	Likely Benign	BS4_sup, BP5, PM2_sup, PP3	.	.	.	.	0.733	D	D	D	D		Yes	Yes	Yes	Inherited from mother	X		Confirmed: inherited from mother
154	F	1	TRIO	AD	N/A	ENST00000344204.4	c.4831G>A	p.Ala1611Thr	Heterozygous	chr5:14406071	Likely Benign	BS4_sup, BP4	.	.	0.0008507	rs771279874	0.282	T	B	B	N		No	Yes	Yes	Inherited from father		X	Confirmed: inherited from father
38	M	1	TRIO	AD	N/A	ENST00000344204.4	c.5689C>T	p.Arg1897Cys	Heterozygous	chr5:14465675	Likely Benign	BS4_sup, BP5	.	.	0.0007953	rs752274649	0.494	T	D	D	D		Yes	Yes	Yes	Inherited from mother	X		Confirmed: inherited from mother
173	F	1	TRIO	AD	N/A	ENST00000344204.4	c.8735C>T	p.Ala2912Val	Heterozygous	chr5:14507353	Likely Benign	PM2_sup, BP4, BS4_sup	.	.	.	rs919290345	0.176	T	P	P	D		No	Yes	Yes	Inherited from father		X	Confirmed: inherited from father
350	M	1	GABRA1	AD	N/A	NM_000806.5	c.1184T>C	p.Ile395Thr	Heterozygous	chr5:161324241	Likely Benign	BS4_sup, BP4, BP5	.	.	0.003185	rs1309328956	0.206	T	B	B	D		Yes	Yes	Yes	Inherited from mother	X		Confirmed: inherited from mother
127	F	1	NSD1	AD	Pediatric	ENST00000439151.2	c.1655C>T	p.Ser552Phe	Heterozygous	chr5:176637055	Likely Benign	BS4, BP5, BP4, PM2_sup	.	.	.	rs944447476	0.335	D	D	P	N		Yes	Yes	Yes	Inherited from father		X	Confirmed: inherited from father
99	M	1	NSD1	AD	Pediatric	ENST00000439151.2	c.5008G>A	p.Ala1670Thr	Heterozygous	chr5:176687031	Likely Benign	BS4, BP5	.	.	0.0003977	rs1164947711	0.468	T	P	B	D		Yes	Yes	Yes	Inherited from mother	X		Confirmed: inherited from mother
256	M	1	NSD1	AD	Pediatric	ENST00000439151.2	c.7490T>G	p.Leu2497Arg	Heterozygous	chr5:176721859	VUS	BS4, PM2_sup	.	.	.	.	0.515	D	D	P	D		No	Yes	Yes	Inherited from mother	X		Confirmed: inherited from mother
382	F	1	NSD1	AD	Pediatric	NM_022455.4	c.7618T>C	p.Ser2540Pro	Heterozygous	chr5:176721987	Benign	BS2, BS4, BP4, BP5	395147	Uncertain_significance	0.00478	rs750441093	0.148	T	B	B	N		Yes	Yes	Yes	Inherited from father		X	Confirmed: inherited from father
154	F	1	NIPBL	AD	N/A	ENST00000282516.8	c.4435G>A	p.Asp1479Asn	Heterozygous	chr5:37010202	VUS	PM2_sup, BS4_sup	.	.	.	.	0.476	D	D	D	D		No	Yes	Yes	Inherited from father		X	Confirmed: inherited from father
210	F	1	ZSWIM6	AD	N/A	ENST00000252744.5	c.40C>G	p.Leu14Val	Heterozygous	chr5:60628139	Likely Benign	BS4_sup, PM2_sup, BP4	.	.	.	.	0.047	T	B	B	N		No	Yes	Yes	Inherited from mother	X		Confirmed: inherited from mother
88	F	1	ZSWIM6	AD	N/A	ENST00000252744.5	c.2788G>A	p.Val930Ile	Heterozygous	chr5:60839284	Likely Benign	BS2, BS4_sup, BP4	.	.	0.02531	rs748023376	0.11	T	B	B	D		No	Yes	Yes	Inherited from father		X	Confirmed: inherited from father
154	F	1	COL4A3BP (CERT1)	AD	N/A	ENST00000380494.5	c.1581G>C	p.Glu527Asp	Heterozygous	chr5:74685504	Likely Benign	BS4_sup, BP4	.	.	0.0007965	rs762601926	0.3219	.	.	.	.		No	Yes	Yes	Inherited from father		X	Confirmed: inherited from father
196	M	1	MEF2C	AD	N/A	ENST00000340208.5	c.1277C>T	p.Ala426Val	Heterozygous	chr5:88018596	Likely Benign	BS4_sup, BP5, BP4, PM2_sup	521266	Uncertain_significance	.	rs768570497	0.236	T	P	B	D		Yes	Yes	Yes	Inherited from mother	X		Confirmed: inherited from mother
1	F	1	GPR98 (ADGRV1)	AD/AR/Digenic	Pediatric	ENST00000405460.2	c.3207G>T	p.Gln1069His	Heterozygous	chr5:89943499	Likely Benign	BS4, BP4	.	.	0.0007131	rs752187075	0.073	T	B	B	N		No	Yes	Yes	Inherited from mother	X		Confirmed: inherited from mother
392	M	1	CHD1	AD	N/A	NM_001270.2	c.1412C>G	p.Ser471Cys	Heterozygous	chr5:9823297	VUS	BS4_sup, PM2_sup	.	.	.	rs1425997636	0.5509	.	.	.	.		No	Yes	Yes	Inherited from mother	X		Confirmed: inherited from mother
147	F	1	CHD1	AD	N/A	ENST00000284049.3	c.240A>C	p.Lys80Asn	Heterozygous	chr5:98240616	Likely Benign	BS4_sup, BS2, BP4	.	.	0.004774	rs777894710	0.203	T	B	B	D		No	Yes	Yes	Inherited from mother	X		Confirmed: inherited from mother
258	F	1	TNFAIP3	AD	Pediatric	ENST00000237289.4	c.1129G>A	p.Val377Met	Heterozygous	chr6:138199711	Benign	BS2, BS4, BP4	.	.	0.003976	rs368146619	0.013	T	B	B	N		No	Yes	Yes	Inherited from mother	X		Confirmed: inherited from mother
157	F	1	ARID1B	AD	N/A	ENST00000346085.5	c.1465G>A	p.Ala489Thr	Heterozygous	chr6:157100528	Likely Benign	PM2_sup, BS4_sup, BP4	.	.	.	.	0.075	D	B	B	N		No	Yes	Yes	Inherited from mother	X		Confirmed: inherited from mother
81	M	1	ARID1B	AD	N/A	ENST00000346085.5	c.4323C>A	p.His1441Gln	Heterozygous	chr6:157522051	Likely Benign	BS2, BS4_sup, BP4	.	.	0.002	.	0.296	T	D	P	D		No	Yes	Yes	Inherited from father		X	Confirmed: inherited from father
396	M	1	GMNN	AD	N/A	NM_015895.4	c.161G>A	p.Arg54Gln	Heterozygous	chr6:24781736	Likely Benign	BS4_sup, BP4, PM2_sup	.	.	.	.	0.028	T	P	B	N		No	Yes	Yes	Inherited from mother	X		Confirmed: inherited from mother
144	M	1	GMNN	AD	N/A	ENST00000230056.3	c.245C>G	p.Thr82Ser	Heterozygous	chr6:24781820	Likely Benign	BS4_sup, BP4, PM2_sup	.	.	.	rs1004696853	0.063	T	B	B	N		No	Yes	Yes	Inherited from father		X	Confirmed: inherited from father
400	M	1	CUX1	AD	N/A	NM_001202543.1	c.3860A>G	p.Asp1287Gly	Heterozygous	chr7:101882804	Likely Benign	BS4_sup, BP4	.	.	.	.	0.309	T	B	B	D		No	Yes	Yes	Inherited from mother	X		Confirmed: inherited from mother
187	F	1	RELN	AD/AR	N/A	ENST00000428762.1	c.2531C>A	p.Pro844Gln	Heterozygous	chr7:103270558	Likely Benign	BS4_sup, BP5, PM2_sup	.	.	.	.	0.455	D	D	D	D		Yes	Yes	Yes	Inherited from father		X	Confirmed: inherited from father
475	F	1	KMT2E	AD	N/A	NM_018682.3	c.5416C>T	p.Pro1806Ser	Heterozygous	chr7:104753619	Likely Benign	BS4_sup, BP4	.	.	0.0003981	rs751090892	0.123	D	B	B	D		No	Yes	Yes	Inherited from mother	X		Confirmed: inherited from mother
124	F	1	FOXP2	AD	N/A	ENST00000408937.3	c.2137T>A	p.Ser713Thr	Heterozygous	chr7:114329895	Likely Benign	BS4_sup, BP5	.	.	0.0003988	.rs1349469230	0.628	D	D	D	D		Yes	Yes	Yes	Inherited from mother	X		Confirmed: inherited from mother
39	M	1	FLNC	AD	Adult	ENST00000325888.8	c.4480C>T	p.Arg1494Trp	Heterozygous	chr7:128488022	Likely Benign	BS2, BS4_sup	456849	Uncertain_significance	0.005	rs779079128	0.439	D	D	P	D		No	Yes	Yes	Inherited from father		X	Confirmed: inherited from father
246	M	1	KCNH2	AD	Pediatric	ENST00000262186.5	c.763A>G	p.Ser255Gly	Heterozygous	chr7:150655300	Likely Benign	PM2_sup, BS4, BP4	.	.	.	.	0.394	T	B	B	N	In cis with KCNH2(ENST00000262186.5):c.560_568del9:p.Gly187_Gly189del	No	Yes	Yes	Inherited from mother	X		Confirmed: inherited from mother
246	M	1	KCNH2	AD	Pediatric	ENST00000262186.5	c.560_568del	p.Gly187_Gly189del	Heterozygous	chr7:150655494	Benign	BS1, BS2, BS4, BP3	200600	Conflicting_interpretations_of_pathogenicity	0.1	rs903749476	.	.	.	.	.	In cis with KCNH2(ENST00000262186.5):c.763A>G:p.Ser255Gly	No	Yes	Yes	Inherited from mother	X		Confirmed: inherited from mother
366	M	1	KMT2C	AD	N/A	NM_170606.2	c.4898A>G	p.Gln1633Arg	Heterozygous	chr7:151884457	VUS	BS4_sup, PM2_sup	.	.	.	.	0.699	D	D	D	D		No	Yes	Yes	Inherited from mother	X		Confirmed: inherited from mother
240	M	1	KMT2C	AD	N/A	ENST00000262189.6	c.4602G>T	p.Gln1534His	Heterozygous	chr7:151891152	Likely Benign	BS4_sup, BP4, PM2_sup	.	.	.	rs992987667	0.061	D	B	B	N		No	Yes	Yes	Inherited from father		X	Confirmed: inherited from father
334	M	1	DPP6	AD	Pediatric	NM_001936.3	c.1678A>G	p.Met560Val	Heterozygous	chr7:154680982	Likely Benign	BS4, BP5, BP4, PM2_sup	.	.	.	.	0.068	T	B	B	D		Yes	Yes	Yes	Inherited from mother	X		Confirmed: inherited from mother
254	M	1	CYCS	AD	N/A	ENST00000305786.2	c.172A>G	p.Ile58Val	Heterozygous	chr7:25163466	Likely Benign	BS2_sup, BS4_sup, BP4	.	.	0.004	rs748611135	0.197	T	B	B	D		No	Yes	Yes	Inherited from mother	X		Confirmed: inherited from mother
352	F	1	CDK13	AD	N/A	NM_003718.4	c.166C>T	p.Pro56Ser	Heterozygous	chr7:39990406	Likely Benign	PM2_sup, BS4_sup, BP4	.	.	.	.	0.058	D	P	B	N		No	Yes	Yes	Inherited from father		X	Confirmed: inherited from father
178	F	1	AUTS2	AD	N/A	ENST00000342771.4	c.703A>G	p.Ser235Gly	Heterozygous	chr7:70163567	Likely Benign	BS2, BS4_sup, BP4	.	.	0.0121	rs745724085	0.025	T	B	B	N		No	Yes	Yes	Inherited from father		X	Confirmed: inherited from father
154	F	1	AUTS2	AD	N/A	ENST00000342771.4	c.2791G>A	p.Glu931Lys	Heterozygous	chr7:70254993	Likely Benign	BS2, BS4_sup, BP4	.	.	0.002892	rs749784668	0.163	D	D	P	D		No	Yes	Yes	Inherited from father		X	Confirmed: inherited from father
88	F	1	SAMD9	AD/AR	Pediatric	ENST00000379958.2	c.2965G>A	p.Ala989Thr	Heterozygous	chr7:92732446	Likely Benign	PM2_sup, BS4, BP4	.	.	.	.	0.308	D	D	D	D		No	Yes	Yes	Inherited from mother	X		Confirmed: inherited from mother
38	M	1	SAMD9	AD/AR	Pediatric	ENST00000379958.2	c.2057G>A	p.Gly686Asp	Heterozygous	chr7:92733354	Likely Benign	PM2_sup, PP3, BS4, BP5	.	.	.	.	0.778	D	D	D	D		Yes	Yes	Yes	Inherited from father		X	Confirmed: inherited from father
113	M	1	RAD21	AD	N/A	ENST00000297338.2	c.1888A>G	p.Ile630Val	Heterozygous	chr8:117859747	Likely Benign	BS4_sup, BP4	.	.	4.06e-06	rs769825200	0.123	D	B	B	D		No	Yes	Yes	Inherited from mother	X		Confirmed: inherited from mother
240	M	1	ATP6V1B2	AD	Pediatric	ENST00000276390.2	c.725G>A	p.Arg242Gln	Heterozygous	chr8:20069632	VUS	BS4, PM2_sup	.	.	.	.	0.574	T	P	B	D		No	Yes	Yes	Inherited from father		X	Confirmed: inherited from father
81	M	1	ATP6V1B2	AD	Pediatric	ENST00000276390.2	c.1322A>C	p.Glu441Ala	Heterozygous	chr8:20075719	Likely Benign	BS2, BS4, PP3	.	.	0.00517	rs750249784	0.859	D	P	P	D		No	Yes	Yes	Inherited from father		X	Confirmed: inherited from father
147	F	1	KAT6A	AD	Pediatric	ENST00000396930.3	c.5926A>G	p.Met1976Val	Heterozygous	chr8:41789812	Likely Benign	BS4, BP4	.	.	0.000398	rs372441443	0.308	D	B	B	D		No	Yes	Yes	Inherited from father		X	Confirmed: inherited from father
89	M	1	KAT6A	AD	Pediatric	ENST00000396930.3	c.5572C>T	p.Arg1858Cys	Heterozygous	chr8:41790166	Benign	BS4, BS2, PP3	963650	Likely_benign	0.0099	rs374807145	0.716	D	D	D	D		No	Yes	Yes	Inherited from father		X	Confirmed: inherited from father
97	M	1	CPA6	AD/AR	N/A	ENST00000297770.4	c.1036T>C	p.Cys346Arg	Heterozygous	chr8:68346278	Likely Benign	BS4_sup, BP4, PM2_sup	.	.	.	.	0.384	T	B	B	D		No	Yes	Yes	Inherited from mother	X		Confirmed: inherited from mother
34	F	1	CPA6	AD/AR	N/A	ENST00000297770.4	c.871A>G	p.Thr291Ala	Heterozygous	chr8:68346443	Likely Benign	BS4_sup, BP4	.	.	0.00039	rs1256419967	0.314	D	P	P	D		No	Yes	Yes	Inherited from mother	X		Confirmed: inherited from mother
205	M	1	CPA6	AD/AR	N/A	ENST00000297770.4	c.799G>A	p.Gly267Arg	Heterozygous	chr8:68396042	Benign	BS4_sup, BS1, BS2, PP3	265506	Conflicting_interpretations_of_pathogenicity	0.2	rs61738009	0.725	D	D	D	D	In cis with CPA6(ENST00000297770.4):c.619C>G:p.(Gln207Glu)	No	Yes	Yes	Inherited from father		X	Confirmed: inherited from father
205	M	1	CPA6	AD/AR	N/A	ENST00000297770.4	c.619C>G	p.Gln207Glu	Heterozygous	chr8:68419039	Benign	BS4_sup, BS1, BS2	380289	Conflicting_interpretations_of_pathogenicity	0.14	rs35993949	0.477	D	D	P	D	In cis with CPA6(ENST00000297770.4):c.799G>A:p.(Gly267Arg)	No	Yes	Yes	Inherited from father		X	Confirmed: inherited from father
432	M	1	CPA6	AD/AR	N/A	NM_020361.4	c.401A>T	p.Tyr134Phe	Heterozygous	chr8:68423807	Likely Benign	BS4_sup, BP4, PM2_sup	.	.	.	.	0.262	T	B	B	D		No	Yes	Yes	Inherited from mother		X	Confirmed: inherited from father
31	M	1	EYA1	AD	Pediatric	ENST00000340726.3	c.1310G>A	p.Arg437His	Heterozygous	chr8:72128977	VUS	BS4, PP3	.	.	0.00119	rs750164019	0.87	D	D	D	D		No	Yes	Yes	Inherited from father		X	Confirmed: inherited from father
240	M	1	PTDSS1	AD	N/A	ENST00000517309.1	c.248T>C	p.Ile83Thr	Heterozygous	chr8:97285595	VUS	BS4_sup	.	.	0.000399	rs1276967878	0.353	D	D	P	D		No	Yes	Yes	Inherited from father		X	Confirmed: inherited from father
14	M	1	PTDSS1	AD	N/A	ENST00000517309.1	c.1214A>G	p.Tyr405Cys	Heterozygous	chr8:97342481	Likely Benign	BS4_sup, BP4	.	.	0.00159	rs916463087	0.233	D	D	P	D		No	Yes	Yes	Inherited from father		X	Confirmed: inherited from father
2	M	1	SPTAN1	AD	N/A	ENST00000372739	c.5924C>G	p.Ala1975Gly	Heterozygous	chr9:131386698	Likely Benign	BS4_sup, BP4	579597	Conflicting_interpretations_of_pathogenicity	0.000398	rs772780483	0.1	T	P	P	D		No	Yes	Yes	Inherited from mother	X		Confirmed: inherited from mother
138	M	1	SPTAN1	AD	N/A	ENST00000372739.3	c.6404G>A	p.Arg2135His	Heterozygous	chr9:131388794	Likely Benign	BS4_sup, BP5	821978	Likely_benign	0.000398	rs373259652	0.42	D	D	D	D		Yes	Yes	Yes	Inherited from father		X	Confirmed: inherited from father
173	F	1	SPTAN1	AD	N/A	ENST00000372739.3	c.7289C>G	p.Thr2430Ser	Heterozygous	chr9:131395215	VUS	BS4_sup, PM2_sup	.	.	.	.	0.418	D	D	D	D		No	Yes	Yes	Inherited from father		X	Confirmed: inherited from father
76	M	1	TOR1A	AD/AR	N/A	ENST00000351698.4	c.862C>T	p.Arg288*	Heterozygous	chr9:132576388	Likely Benign	PM3_sup, PP3, PS4_sup, BS4_sup, BS2	550616	Likely_pathogenic	0.00278	rs760768475	N/A	.	.	.	D		No	Yes	Yes	Inherited from father		X	Confirmed: inherited from father
55	F	1	TSC1	AD	Pediatric	ENST00000298552.3	c.3127_3129dup3	p.Ser1043dup	Heterozygous	chr9:135771987	Likely Benign	BS4, BP5	41697	Benign/Likely_benign	0.000636	rs2234980	N/A	.	.	.	.		Yes	Yes	Yes	Inherited from father		X	Confirmed: inherited from father
202	M	1	TSC1	AD	Pediatric	ENST00000298552.3	c.823T>A	p.Tyr275Asn	Heterozygous	chr9:135787759	VUS	BS4	.	.	.	.	0.681	D	P	P	D		No	Yes	Yes	Inherited from father		X	Confirmed: inherited from father
3, 33	F/M	2	TSC1	AD	Pediatric	ENST00000298552.3	c.503A>C	p.Lys168Thr	Heterozygous	chr9:135798740	Likely Benign	BS4, BP5	459160	Conflicting_interpretations_of_pathogenicity	.	rs1007335343	0.509	D	D	P	D		No/Yes	Yes/Yes	Yes/Yes	Inherited from father/Inherited from father		X	Confirmed: inherited from father
55	F	1	COL5A1	AD	Pediatric	ENST00000371817.3	c.1507C>T	p.Arg503Cys	Heterozygous	chr9:137642400	Benign	BS4, BS2, BP5, PP3	210011	Uncertain_significance	0.0719	rs781485753	0.818	D	D	P	D		Yes	Yes	Yes	Inherited from mother	X		Confirmed: inherited from mother
390	F	1	COL5A1	AD	Pediatric	NM_000093.3	c.4892C>T	p.Thr1631Met	Heterozygous	chr9:137716639	Benign	BS2, BS4	210130	Uncertain_significance	0.0016	rs764446683	0.622	D	D	P	D		No	Yes	Yes	Inherited from mother	X		Confirmed: inherited from mother
359	M	1	KCNT1	AD	Pediatric	NM_020822.2	c.889G>A	p.Glu297Lys	Heterozygous	chr9:138651559	Benign	BS2, BS4, BP5	191085	Conflicting_interpretations_of_pathogenicity	0.0024	rs146070496	0.12	T	B	B	N		Yes	Yes	Yes	Inherited from father		X	Confirmed: inherited from father
116, 276	F/F	2	NOTCH1	AD	Pediatric	ENST00000277541.6	c.2635C>T	p.Arg879Trp	Heterozygous	chr9:139405210	Benign	BS2, BS4, BP5	138659	Uncertain_significance	0.0049	rs587778563	0.518	D	D	P	D		No/Yes	Yes	Yes	Inherited from father/Inherited from father		X	Confirmed: inherited from father
120	F	1	EHMT1	AD	N/A	ENST00000460843.1	c.3418G>A	p.Val1140Met	Heterozygous	chr9:140711934	Likely Benign	BS4_sup, BS2, BP5, PP3	1008571	Uncertain_significance	0.00159	rs770731320	0.845	D	D	D	D		Yes	Yes	Yes	Inherited from mother	X		Confirmed: inherited from mother
45	F	1	SMARCA2	AD	Pediatric	ENST00000382203.1	c.4572T>G	p.Asp1524Glu	Heterozygous	chr9:2186206	Likely Benign	BS4, BP4, PM2_sup	.	.	.	.	0.083	T	B	B	N		No	Yes	Yes	Inherited from father		X	Confirmed: inherited from father
59	M	1	NTRK2	AD	N/A	ENST00000376214.1	c.1456G>A	p.Val486Ile	Heterozygous	chr9:87482169	Likely Benign	BS2, BS4_sup, BP4	.	.	0.00279	rs201028496	0.354	D	D	D	D		No	Yes	Yes	Inherited from father		X	Confirmed: inherited from father
384	M	1	PTCH1	AD	Pediatric	NM_000264.3	c.3883C>T	p.Pro1295Ser	Heterozygous	chr9:98209655	Likely Benign	BS4, BP4, PM2_sup	397344	Uncertain_significance	.	rs1060502275	0.21	T	B	B	N		No	Yes	Yes	Inherited from mother	X		Confirmed: inherited from mother
